# Supplementary material for: Genome-scale MicroRNA target prediction through clustering with Dirichlet process mixture model
Source: BMC Genomics. 2018 Sep 24;19(Suppl 7):658. doi: 10.1186/s12864-018-5029-7 (PMC6157162; doi:10.1186/s12864-018-5029-7)
Supplement: Supplementary file 1 — (Sheet 1) Whole set of features; (Sheet 2) Remaining features after elimination. (XLSX 82 kb) [file 12864_2018_5029_MOESM1_ESM.xlsx]

## Sheet: Whole set of featurs
Feature (with index)	Description	AUC
15:alignment_according_clash	alignment score from clash data	0.799749
2058:open degree'	number of dots in targets structure	0.69189
1381:occurrences_of_t_miRNA binding site	miRNA binding site	0.683509
1721:occurrences_of_t_target	only on mRNA target sequence	0.674597
1720:occurrences_of_a_target	only on mRNA target sequence	0.662638
1379:occurrences_of_g_miRNA binding site	miRNA binding site	0.641979
1391:freq00GT	miRNA binding site	0.6354
1718:occurrences_of_c_target	only on mRNA target sequence	0.63163
11:positioning_away_from_the_center_of_long_utrs	sites residing near the two ends of long UTRs generally were more effective than those near the center, this effect was	0.624244
17:palindrome	number of palindrom on mRNA	0.623717
371:freq00GT	miRNA precursor	0.623528
1380:occurrences_of_a_miRNA binding site	miRNA binding site	0.615384
21:occurrences_of_t_extend	upstream and downstream extend 30 bps of mRNA interaction	0.615211
3:terminal_base_matches_1_9_10	binding sites in p1,p9,p10	0.613619
1378:occurrences_of_c_miRNA binding site	miRNA binding site	0.613065
415:freq0GTT	miRNA precursor	0.611988
1734:freq00CA	only on mRNA target sequence	0.611496
1388:freq00TG	miRNA binding site	0.611344
26:freq00TA	upstream and downstream extend 30 bps of mRNA interaction	0.610558
1723:freq00AT	only on mRNA target sequence	0.608731
1726:freq00TA	only on mRNA target sequence	0.607992
1725:freq00AC	only on mRNA target sequence	0.606206
1735:freq00CT	only on mRNA target sequence	0.605597
419:freq0GGT	miRNA precursor	0.604953
1384:freq00AG	miRNA binding site	0.603866
1386:freq00TA	miRNA binding site	0.603784
1393:freq00GC	miRNA binding site	0.600001
408:freq0TCG	miRNA precursor	0.599397
1727:freq00TT	only on mRNA target sequence	0.597437
430:freq0CTA	miRNA precursor	0.597117
1076:freq0TAG	full mature miRNA sequence	0.597037
12:distance_to_closest_cds_or_3utr_end	minimum distance to cds or to 3utr	0.596801
20:occurrences_of_a_extend	upstream and downstream extend 30 bps of mRNA interaction	0.5964
607:freqGGTT	miRNA precursor	0.592989
1395:freq00CT	miRNA binding site	0.59291
696:freqCCCG	miRNA precursor	0.59157
653:freqCTAC	miRNA precursor	0.59123
483:freqAGGT	miRNA precursor	0.588454
588:freqGTAG	miRNA precursor	0.588019
23:freq00AT	upstream and downstream extend 30 bps of mRNA interaction	0.587957
1416:freq0TAG	miRNA binding site	0.587586
396:freq0TAG	miRNA precursor	0.587563
1051:freq00GT	full mature miRNA sequence	0.584486
515:freqTAGT	miRNA precursor	0.583856
1429:freq0TCC	miRNA binding site	0.583052
27:freq00TT	upstream and downstream extend 30 bps of mRNA interaction	0.581864
564:freqTCGG	miRNA precursor	0.581473
706:freq00TA	miRNA seed region 1-18	0.580993
543:freqTGTT	miRNA precursor	0.580228
1439:freq0GGT	miRNA binding site	0.579956
1268:freqGTAG	full mature miRNA sequence	0.579849
366:freq00TA	miRNA precursor	0.578814
1389:freq00TC	miRNA binding site	0.578595
1719:occurrences_of_g_target	only on mRNA target sequence	0.57855
1729:freq00TC	only on mRNA target sequence	0.578456
1046:freq00TA	full mature miRNA sequence	0.577474
58:freq0TTA	upstream and downstream extend 30 bps of mRNA interaction	0.576781
2:extended_seed_region_binding	how many binding sites in seed region 1-10	0.575307
1728:freq00TG	only on mRNA target sequence	0.574635
376:freq00CG	miRNA precursor	0.57371
54:freq0TAA	upstream and downstream extend 30 bps of mRNA interaction	0.573641
1461:freq0CCC	miRNA binding site	0.573177
1211:freqTTGT	full mature miRNA sequence	0.572885
440:freq0CCG	miRNA precursor	0.572809
1420:freq0TTG	miRNA binding site	0.572385
1387:freq00TT	miRNA binding site	0.57221
592:freqGTTG	miRNA precursor	0.57156
359:occurrences_of_g_precursor	miRNA precursor	0.571558
1407:freq0AGT	miRNA binding site	0.571546
612:freqGGGG	miRNA precursor	0.570732
55:freq0TAT	upstream and downstream extend 30 bps of mRNA interaction	0.570346
713:freq00GC	miRNA seed region 1-25	0.570262
1722:freq00AA	only on mRNA target sequence	0.570232
1733:freq00GC	only on mRNA target sequence	0.570106
436:freq0CGG	miRNA precursor	0.569532
1392:freq00GG	miRNA binding site	0.568082
606:freqGGTA	miRNA precursor	0.567973
25:freq00AC	upstream and downstream extend 30 bps of mRNA interaction	0.567816
1:seed_region_2_8	how many binding sites in seed region 2-8	0.567549
1099:freq0GGT	full mature miRNA sequence	0.56754
43:freq0ATT	upstream and downstream extend 30 bps of mRNA interaction	0.567475
420:freq0GGG	miRNA precursor	0.567193
361:occurrences_of_t_precursor	miRNA precursor	0.566462
57:freq0TAC	upstream and downstream extend 30 bps of mRNA interaction	0.566212
531:freqTTGT	miRNA precursor	0.564442
51:freq0ACT	upstream and downstream extend 30 bps of mRNA interaction	0.563987
591:freqGTTT	miRNA precursor	0.563913
745:freq0TGC	miRNA seed region 1-57	0.56387
1286:freqGGTA	full mature miRNA sequence	0.563523
59:freq0TTT	upstream and downstream extend 30 bps of mRNA interaction	0.563347
686:freqCCTA	miRNA precursor	0.562147
692:freqCCGG	miRNA precursor	0.562102
1608:freqGTAG	miRNA binding site	0.562097
42:freq0ATA	upstream and downstream extend 30 bps of mRNA interaction	0.561831
1442:freq0GCA	miRNA binding site	0.561712
1041:occurrences_of_t_miRNA	full mature miRNA sequence	0.561689
395:freq0TAT	miRNA precursor	0.561386
22:freq00AA	upstream and downstream extend 30 bps of mRNA interaction	0.561117
1589:freqTCCC	miRNA binding site	0.560918
1551:freqTTGT	miRNA binding site	0.560632
1751:freq0ACT	only on mRNA target sequence	0.560521
1443:freq0GCT	miRNA binding site	0.559353
39:freq0AAT	upstream and downstream extend 30 bps of mRNA interaction	0.558932
928:freqGTAG	miRNA seed region 1-240	0.558599
1737:freq00CC	only on mRNA target sequence	0.558459
1394:freq00CA	miRNA binding site	0.557635
1249:freqTCCC	full mature miRNA sequence	0.557609
516:freqTAGG	miRNA precursor	0.557438
74:freq0GTA	upstream and downstream extend 30 bps of mRNA interaction	0.557427
1425:freq0TGC	miRNA binding site	0.557422
763:freq0GCT	miRNA seed region 1-75	0.557173
551:freqTGCT	miRNA precursor	0.557119
1408:freq0AGG	miRNA binding site	0.556616
676:freqCGGG	miRNA precursor	0.556031
1089:freq0TCC	full mature miRNA sequence	0.555949
1397:freq00CC	miRNA binding site	0.555641
1434:freq0GTA	miRNA binding site	0.55563
1396:freq00CG	miRNA binding site	0.55521
90:freq0CTA	upstream and downstream extend 30 bps of mRNA interaction	0.554673
637:freqCAAC	miRNA precursor	0.554657
1163:freqAGGT	full mature miRNA sequence	0.554556
611:freqGGGT	miRNA precursor	0.55448
1094:freq0GTA	full mature miRNA sequence	0.554418
367:freq00TT	miRNA precursor	0.554128
1791:freq0CTT	only on mRNA target sequence	0.554075
1724:freq00AG	only on mRNA target sequence	0.553831
372:freq00GG	miRNA precursor	0.553698
400:freq0TTG	miRNA precursor	0.553177
1758:freq0TTA	only on mRNA target sequence	0.552877
1782:freq0GCA	only on mRNA target sequence	0.552752
457:freqAACC	miRNA precursor	0.552746
414:freq0GTA	miRNA precursor	0.552581
1383:freq00AT	miRNA binding site	0.55251
1570:freqTGCA	miRNA binding site	0.552331
31:freq00GT	upstream and downstream extend 30 bps of mRNA interaction	0.552175
574:freqGATA	miRNA precursor	0.552155
1715:freqCCCT	miRNA binding site	0.551911
690:freqCCGA	miRNA precursor	0.551675
569:freqTCCC	miRNA precursor	0.551622
1503:freqAGGT	miRNA binding site	0.551178
1460:freq0CCG	miRNA binding site	0.55111
736:freq0TAG	miRNA seed region 1-48	0.550987
186:freqTTTA	upstream and downstream extend 30 bps of mRNA interaction	0.550858
91:freq0CTT	upstream and downstream extend 30 bps of mRNA interaction	0.55071
1789:freq0CAC	only on mRNA target sequence	0.55035
411:freq0GAT	miRNA precursor	0.550332
613:freqGGGC	miRNA precursor	0.550087
1743:freq0ATT	only on mRNA target sequence	0.549911
1195:freqTAGT	full mature miRNA sequence	0.549656
1459:freq0CCT	miRNA binding site	0.549562
664:freqCTCG	miRNA precursor	0.549427
1759:freq0TTT	only on mRNA target sequence	0.549364
631:freqGCCT	miRNA precursor	0.54932
403:freq0TGT	miRNA precursor	0.549298
1423:freq0TGT	miRNA binding site	0.549193
1120:freq0CCG	full mature miRNA sequence	0.549138
387:freq0AGT	miRNA precursor	0.549
754:freq0GTA	miRNA seed region 1-66	0.548998
1067:freq0AGT	full mature miRNA sequence	0.548905
505:freqACCC	miRNA precursor	0.548565
60:freq0TTG	upstream and downstream extend 30 bps of mRNA interaction	0.548546
1230:freqTGCA	full mature miRNA sequence	0.548118
1121:freq0CCC	full mature miRNA sequence	0.547943
1626:freqGGTA	miRNA binding site	0.547899
1376:freqCCCG	full mature miRNA sequence	0.547533
704:freq00AG	miRNA seed region 1-16	0.547509
1731:freq00GT	only on mRNA target sequence	0.547358
1080:freq0TTG	full mature miRNA sequence	0.547119
63:freq0TGT	upstream and downstream extend 30 bps of mRNA interaction	0.547025
1196:freqTAGG	full mature miRNA sequence	0.546983
1765:freq0TGC	only on mRNA target sequence	0.546691
1535:freqTAGT	miRNA binding site	0.546663
518:freqTACA	miRNA precursor	0.546518
34:freq00CA	upstream and downstream extend 30 bps of mRNA interaction	0.5465
1437:freq0GTC	miRNA binding site	0.546307
961:freqGCAC	miRNA seed region 1-273	0.546253
1757:freq0TAC	only on mRNA target sequence	0.546033
14:num_of_unpairing_bases	give the lengest continually dots which length is atleast 2 bp	0.545833
434:freq0CGA	miRNA precursor	0.545817
496:freqACTG	miRNA precursor	0.545812
675:freqCGGT	miRNA precursor	0.545696
762:freq0GCA	miRNA seed region 1-74	0.545524
1732:freq00GG	only on mRNA target sequence	0.545269
391:freq0ACT	miRNA precursor	0.545228
558:freqTCTA	miRNA precursor	0.545081
1452:freq0CTG	miRNA binding site	0.54479
701:occurrences_of_t_seed_region	miRNA seed region 1-13	0.544429
1766:freq0TCA	only on mRNA target sequence	0.544293
1375:freqCCCT	full mature miRNA sequence	0.544179
1755:freq0TAT	only on mRNA target sequence	0.543887
1753:freq0ACC	only on mRNA target sequence	0.543867
1382:freq00AA	miRNA binding site	0.543849
187:freqTTTT	upstream and downstream extend 30 bps of mRNA interaction	0.543751
182:freqTTAA	upstream and downstream extend 30 bps of mRNA interaction	0.54363
1780:freq0GGG	only on mRNA target sequence	0.543312
441:freq0CCC	miRNA precursor	0.543149
479:freqAGTT	miRNA precursor	0.54289
1786:freq0CAA	only on mRNA target sequence	0.542813
597:freqGTGC	miRNA precursor	0.542797
700:occurrences_of_a_seed_region	miRNA seed region 1-12	0.542601
727:freq0AGT	miRNA seed region 1-39	0.542159
409:freq0TCC	miRNA precursor	0.541964
563:freqTCGT	miRNA precursor	0.54192
1787:freq0CAT	only on mRNA target sequence	0.541881
495:freqACTT	miRNA precursor	0.541825
315:freqCTTT	upstream and downstream extend 30 bps of mRNA interaction	0.541669
1790:freq0CTA	only on mRNA target sequence	0.541636
171:freqTATT	upstream and downstream extend 30 bps of mRNA interaction	0.541594
405:freq0TGC	miRNA precursor	0.541484
890:freqTGCA	miRNA seed region 1-202	0.541327
937:freqGTGC	miRNA seed region 1-249	0.541158
533:freqTTGC	miRNA precursor	0.541099
509:freqTAAC	miRNA precursor	0.540553
183:freqTTAT	upstream and downstream extend 30 bps of mRNA interaction	0.54048
35:freq00CT	upstream and downstream extend 30 bps of mRNA interaction	0.540413
946:freqGGTA	miRNA seed region 1-258	0.540336
1536:freqTAGG	miRNA binding site	0.540286
155:freqACTT	upstream and downstream extend 30 bps of mRNA interaction	0.540227
1436:freq0GTG	miRNA binding site	0.540219
1798:freq0CCA	only on mRNA target sequence	0.540214
1799:freq0CCT	only on mRNA target sequence	0.540166
1370:freqCCGA	full mature miRNA sequence	0.539985
1612:freqGTTG	miRNA binding site	0.539912
1754:freq0TAA	only on mRNA target sequence	0.539901
210:freqTGCA	upstream and downstream extend 30 bps of mRNA interaction	0.539742
1793:freq0CTC	only on mRNA target sequence	0.539721
401:freq0TTC	miRNA precursor	0.539648
416:freq0GTG	miRNA precursor	0.539635
166:freqTAAA	upstream and downstream extend 30 bps of mRNA interaction	0.539572
397:freq0TAC	miRNA precursor	0.539531
87:freq0CAT	upstream and downstream extend 30 bps of mRNA interaction	0.539498
56:freq0TAG	upstream and downstream extend 30 bps of mRNA interaction	0.539434
1716:freqCCCG	miRNA binding site	0.539433
86:freq0CAA	upstream and downstream extend 30 bps of mRNA interaction	0.539349
1685:freqCTCC	miRNA binding site	0.539258
1750:freq0ACA	only on mRNA target sequence	0.539171
1272:freqGTTG	full mature miRNA sequence	0.539101
28:freq00TG	upstream and downstream extend 30 bps of mRNA interaction	0.53908
1441:freq0GGC	miRNA binding site	0.538923
1435:freq0GTT	miRNA binding site	0.538817
1767:freq0TCT	only on mRNA target sequence	0.53864
123:freqATTT	upstream and downstream extend 30 bps of mRNA interaction	0.538195
38:freq0AAA	upstream and downstream extend 30 bps of mRNA interaction	0.538179
10:length_of_3UTR	self	0.538127
823:freqAGGT	miRNA seed region 1-135	0.538062
375:freq00CT	miRNA precursor	0.538061
1453:freq0CTC	miRNA binding site	0.537874
75:freq0GTT	upstream and downstream extend 30 bps of mRNA interaction	0.537565
1739:freq0AAT	only on mRNA target sequence	0.53748
1405:freq0ATC	miRNA binding site	0.537408
1571:freqTGCT	miRNA binding site	0.537337
41:freq0AAC	upstream and downstream extend 30 bps of mRNA interaction	0.537029
1741:freq0AAC	only on mRNA target sequence	0.536929
1450:freq0CTA	miRNA binding site	0.53687
697:freqCCCC	miRNA precursor	0.536789
891:freqTGCT	miRNA seed region 1-203	0.536442
595:freqGTGT	miRNA precursor	0.536228
517:freqTAGC	miRNA precursor	0.536225
1748:freq0AGG	only on mRNA target sequence	0.536018
1680:freqCTGG	miRNA binding site	0.535934
202:freqTGTA	upstream and downstream extend 30 bps of mRNA interaction	0.535802
50:freq0ACA	upstream and downstream extend 30 bps of mRNA interaction	0.535801
1627:freqGGTT	miRNA binding site	0.535796
1761:freq0TTC	only on mRNA target sequence	0.535725
44:freq0ATG	upstream and downstream extend 30 bps of mRNA interaction	0.535681
1617:freqGTGC	miRNA binding site	0.535675
1103:freq0GCT	full mature miRNA sequence	0.535627
855:freqTAGT	miRNA seed region 1-167	0.535494
472:freqATCG	miRNA precursor	0.535473
368:freq00TG	miRNA precursor	0.535335
621:freqGCAC	miRNA precursor	0.535269
307:freqCACT	upstream and downstream extend 30 bps of mRNA interaction	0.53513
179:freqTACT	upstream and downstream extend 30 bps of mRNA interaction	0.535016
106:freqAATA	upstream and downstream extend 30 bps of mRNA interaction	0.534979
1742:freq0ATA	only on mRNA target sequence	0.534935
1301:freqGCAC	full mature miRNA sequence	0.534847
1083:freq0TGT	full mature miRNA sequence	0.534819
784:freqAAAG	miRNA seed region 1-96	0.534786
804:freqATTG	miRNA seed region 1-116	0.534506
601:freqGTCC	miRNA precursor	0.534498
1451:freq0CTT	miRNA binding site	0.534452
548:freqTGGG	miRNA precursor	0.534241
577:freqGATC	miRNA precursor	0.534134
512:freqTATG	miRNA precursor	0.533958
594:freqGTGA	miRNA precursor	0.533903
651:freqCTAT	miRNA precursor	0.533873
122:freqATTA	upstream and downstream extend 30 bps of mRNA interaction	0.533624
536:freqTTCG	miRNA precursor	0.533611
647:freqCACT	miRNA precursor	0.533568
382:freq0ATA	miRNA precursor	0.533532
394:freq0TAA	miRNA precursor	0.53353
568:freqTCCG	miRNA precursor	0.533387
1641:freqGCAC	miRNA binding site	0.533348
1102:freq0GCA	full mature miRNA sequence	0.533315
1744:freq0ATG	only on mRNA target sequence	0.533301
1621:freqGTCC	miRNA binding site	0.53306
529:freqTTTC	miRNA precursor	0.532914
1745:freq0ATC	only on mRNA target sequence	0.532833
185:freqTTAC	upstream and downstream extend 30 bps of mRNA interaction	0.532796
170:freqTATA	upstream and downstream extend 30 bps of mRNA interaction	0.532558
191:freqTTGT	upstream and downstream extend 30 bps of mRNA interaction	0.532454
299:freqCATT	upstream and downstream extend 30 bps of mRNA interaction	0.532365
475:freqAGAT	miRNA precursor	0.532117
1114:freq0CGA	full mature miRNA sequence	0.532107
689:freqCCTC	miRNA precursor	0.532089
118:freqATAA	upstream and downstream extend 30 bps of mRNA interaction	0.532072
458:freqATAA	miRNA precursor	0.532001
119:freqATAT	upstream and downstream extend 30 bps of mRNA interaction	0.531915
537:freqTTCC	miRNA precursor	0.531879
1778:freq0GGA	only on mRNA target sequence	0.531844
519:freqTACT	miRNA precursor	0.53173
1910:freqTGCA	only on mRNA target sequence	0.531493
167:freqTAAT	upstream and downstream extend 30 bps of mRNA interaction	0.531469
1411:freq0ACT	miRNA binding site	0.531419
1760:freq0TTG	only on mRNA target sequence	0.531419
511:freqTATT	miRNA precursor	0.531412
281:freqGCAC	upstream and downstream extend 30 bps of mRNA interaction	0.531322
1277:freqGTGC	full mature miRNA sequence	0.531102
65:freq0TGC	upstream and downstream extend 30 bps of mRNA interaction	0.530986
82:freq0GCA	upstream and downstream extend 30 bps of mRNA interaction	0.530951
729:freq0AGC	miRNA seed region 1-41	0.530895
1788:freq0CAG	only on mRNA target sequence	0.530878
1448:freq0CAG	miRNA binding site	0.530587
1709:freqCCTC	miRNA binding site	0.530344
1667:freqCACT	miRNA binding site	0.53028
1281:freqGTCC	full mature miRNA sequence	0.530248
154:freqACTA	upstream and downstream extend 30 bps of mRNA interaction	0.530237
47:freq0AGT	upstream and downstream extend 30 bps of mRNA interaction	0.530042
1730:freq00GA	only on mRNA target sequence	0.529947
2007:freqCACT	only on mRNA target sequence	0.529609
1124:freqAAAG	full mature miRNA sequence	0.529592
1144:freqATTG	full mature miRNA sequence	0.529519
1056:freq00CG	full mature miRNA sequence	0.529359
107:freqAATT	upstream and downstream extend 30 bps of mRNA interaction	0.529248
1568:freqTGGG	miRNA binding site	0.529229
880:freqTGAG	miRNA seed region 1-192	0.5292
1749:freq0AGC	only on mRNA target sequence	0.529175
460:freqATAG	miRNA precursor	0.528994
169:freqTAAC	upstream and downstream extend 30 bps of mRNA interaction	0.528976
188:freqTTTG	upstream and downstream extend 30 bps of mRNA interaction	0.528931
1855:freqACTT	only on mRNA target sequence	0.528902
616:freqGGCG	miRNA precursor	0.528836
1231:freqTGCT	full mature miRNA sequence	0.528706
1981:freqGCAC	only on mRNA target sequence	0.528658
1414:freq0TAA	miRNA binding site	0.528623
532:freqTTGG	miRNA precursor	0.528573
1763:freq0TGT	only on mRNA target sequence	0.528507
1287:freqGGTT	full mature miRNA sequence	0.528418
1710:freqCCGA	miRNA binding site	0.528397
650:freqCTAA	miRNA precursor	0.528362
1631:freqGGGT	miRNA binding site	0.52826
1398:freq0AAA	miRNA binding site	0.52814
67:freq0TCT	upstream and downstream extend 30 bps of mRNA interaction	0.527939
127:freqATGT	upstream and downstream extend 30 bps of mRNA interaction	0.527938
89:freq0CAC	upstream and downstream extend 30 bps of mRNA interaction	0.527832
181:freqTACC	upstream and downstream extend 30 bps of mRNA interaction	0.527642
66:freq0TCA	upstream and downstream extend 30 bps of mRNA interaction	0.527562
1772:freq0GAG	only on mRNA target sequence	0.52746
714:freq00CA	miRNA seed region 1-26	0.527446
987:freqCACT	miRNA seed region 1-299	0.527333
715:freq00CT	miRNA seed region 1-27	0.527175
544:freqTGTG	miRNA precursor	0.527108
873:freqTTGC	miRNA seed region 1-185	0.526968
103:freqAAAT	upstream and downstream extend 30 bps of mRNA interaction	0.526942
1399:freq0AAT	miRNA binding site	0.526921
1140:freqATAG	full mature miRNA sequence	0.526854
1345:freqCTCC	full mature miRNA sequence	0.526818
61:freq0TTC	upstream and downstream extend 30 bps of mRNA interaction	0.526739
1640:freqGCAG	miRNA binding site	0.526713
1454:freq0CGA	miRNA binding site	0.526526
2015:freqCTTT	only on mRNA target sequence	0.526448
1248:freqTCCG	full mature miRNA sequence	0.52639
1776:freq0GTG	only on mRNA target sequence	0.526342
314:freqCTTA	upstream and downstream extend 30 bps of mRNA interaction	0.526327
609:freqGGTC	miRNA precursor	0.526292
203:freqTGTT	upstream and downstream extend 30 bps of mRNA interaction	0.526142
1769:freq0TCC	only on mRNA target sequence	0.526134
1449:freq0CAC	miRNA binding site	0.526122
695:freqCCCT	miRNA precursor	0.526083
172:freqTATG	upstream and downstream extend 30 bps of mRNA interaction	0.526078
1515:freqACTT	miRNA binding site	0.526077
769:freq0CAC	miRNA seed region 1-81	0.525999
1291:freqGGGT	full mature miRNA sequence	0.525554
818:freqAGTA	miRNA seed region 1-130	0.525517
124:freqATTG	upstream and downstream extend 30 bps of mRNA interaction	0.525505
542:freqTGTA	miRNA precursor	0.525491
1708:freqCCTG	miRNA binding site	0.525452
1600:freqGAGG	miRNA binding site	0.525283
835:freqACTT	miRNA seed region 1-147	0.525266
484:freqAGGG	miRNA precursor	0.525264
718:freq0AAA	miRNA seed region 1-30	0.525226
506:freqTAAA	miRNA precursor	0.525179
723:freq0ATT	miRNA seed region 1-35	0.524832
178:freqTACA	upstream and downstream extend 30 bps of mRNA interaction	0.524801
1785:freq0GCC	only on mRNA target sequence	0.524789
974:freqCAAA	miRNA seed region 1-286	0.524753
1464:freqAAAG	miRNA binding site	0.524696
1097:freq0GTC	full mature miRNA sequence	0.524672
251:freqGTTT	upstream and downstream extend 30 bps of mRNA interaction	0.524559
1500:freqAGTG	miRNA binding site	0.524538
1440:freq0GGG	miRNA binding site	0.524478
1970:freqGGGA	only on mRNA target sequence	0.524453
668:freqCGAG	miRNA precursor	0.524376
1493:freqATCC	miRNA binding site	0.524287
462:freqATTA	miRNA precursor	0.524239
311:freqCTAT	upstream and downstream extend 30 bps of mRNA interaction	0.524139
1048:freq00TG	full mature miRNA sequence	0.524113
1863:freqACCT	only on mRNA target sequence	0.524059
1327:freqCACT	full mature miRNA sequence	0.524028
1844:freqAGGG	only on mRNA target sequence	0.523996
295:freqCAAT	upstream and downstream extend 30 bps of mRNA interaction	0.523988
962:freqGCTA	miRNA seed region 1-274	0.523945
1581:freqTCTC	miRNA binding site	0.523931
1781:freq0GGC	only on mRNA target sequence	0.523927
121:freqATAC	upstream and downstream extend 30 bps of mRNA interaction	0.523858
1484:freqATTG	miRNA binding site	0.523802
298:freqCATA	upstream and downstream extend 30 bps of mRNA interaction	0.523675
1642:freqGCTA	miRNA binding site	0.523566
426:freq0CAA	miRNA precursor	0.523472
494:freqACTA	miRNA precursor	0.523412
1424:freq0TGG	miRNA binding site	0.523393
193:freqTTGC	upstream and downstream extend 30 bps of mRNA interaction	0.523321
1792:freq0CTG	only on mRNA target sequence	0.523286
247:freqGTAT	upstream and downstream extend 30 bps of mRNA interaction	0.523283
1369:freqCCTC	full mature miRNA sequence	0.523191
1783:freq0GCT	only on mRNA target sequence	0.523173
150:freqACAA	upstream and downstream extend 30 bps of mRNA interaction	0.523107
1886:freqTTTA	only on mRNA target sequence	0.523103
1131:freqAAGT	full mature miRNA sequence	0.522975
1471:freqAAGT	miRNA binding site	0.522898
246:freqGTAA	upstream and downstream extend 30 bps of mRNA interaction	0.522887
358:occurrences_of_c_precursor	miRNA precursor	0.522801
1498:freqAGTA	miRNA binding site	0.522794
1764:freq0TGG	only on mRNA target sequence	0.522767
417:freq0GTC	miRNA precursor	0.522746
377:freq00CC	miRNA precursor	0.522671
189:freqTTTC	upstream and downstream extend 30 bps of mRNA interaction	0.522524
163:freqACCT	upstream and downstream extend 30 bps of mRNA interaction	0.52227
1314:freqCAAA	full mature miRNA sequence	0.522254
1403:freq0ATT	miRNA binding site	0.522109
920:freqGAGG	miRNA seed region 1-232	0.522028
1035:freqCCCT	miRNA seed region 1-347	0.521967
1676:freqCTTG	miRNA binding site	0.521917
1663:freqCAGT	miRNA binding site	0.521903
310:freqCTAA	upstream and downstream extend 30 bps of mRNA interaction	0.521893
108:freqAATG	upstream and downstream extend 30 bps of mRNA interaction	0.521892
851:freqTATT	miRNA seed region 1-163	0.521851
388:freq0AGG	miRNA precursor	0.521812
151:freqACAT	upstream and downstream extend 30 bps of mRNA interaction	0.521807
1220:freqTGAG	full mature miRNA sequence	0.521803
313:freqCTAC	upstream and downstream extend 30 bps of mRNA interaction	0.521628
1637:freqGGCC	miRNA binding site	0.521625
1302:freqGCTA	full mature miRNA sequence	0.52161
1455:freq0CGT	miRNA binding site	0.521578
1422:freq0TGA	miRNA binding site	0.521532
1175:freqACTT	full mature miRNA sequence	0.521463
1801:freq0CCC	only on mRNA target sequence	0.521406
219:freqTCTT	upstream and downstream extend 30 bps of mRNA interaction	0.521332
'2059:mfe'		0.521327
168:freqTAAG	upstream and downstream extend 30 bps of mRNA interaction	0.521313
643:freqCAGT	miRNA precursor	0.5213
510:freqTATA	miRNA precursor	0.521143
1044:freq00AG	full mature miRNA sequence	0.52113
1538:freqTACA	miRNA binding site	0.52113
195:freqTTCT	upstream and downstream extend 30 bps of mRNA interaction	0.521081
423:freq0GCT	miRNA precursor	0.521065
1480:freqATAG	miRNA binding site	0.520957
1565:freqTGTC	miRNA binding site	0.520909
1447:freq0CAT	miRNA binding site	0.520907
2049:freqCCTC	only on mRNA target sequence	0.52089
29:freq00TC	upstream and downstream extend 30 bps of mRNA interaction	0.520721
2022:freqCTCA	only on mRNA target sequence	0.52072
535:freqTTCT	miRNA precursor	0.520686
693:freqCCGC	miRNA precursor	0.520545
1410:freq0ACA	miRNA binding site	0.520395
1883:freqTTAT	only on mRNA target sequence	0.520365
1243:freqTCGT	full mature miRNA sequence	0.520356
1368:freqCCTG	full mature miRNA sequence	0.520354
1738:freq0AAA	only on mRNA target sequence	0.520199
674:freqCGGA	miRNA precursor	0.520187
791:freqAAGT	miRNA seed region 1-103	0.520128
820:freqAGTG	miRNA seed region 1-132	0.520107
539:freqTGAT	miRNA precursor	0.520048
9:location_greater_than_600	same	0.520012
1198:freqTACA	full mature miRNA sequence	0.519979
1651:freqGCCT	miRNA binding site	0.519951
1619:freqGTCT	miRNA binding site	0.51994
45:freq0ATC	upstream and downstream extend 30 bps of mRNA interaction	0.519937
1469:freqAATC	miRNA binding site	0.519936
1153:freqATCC	full mature miRNA sequence	0.51991
115:freqAACT	upstream and downstream extend 30 bps of mRNA interaction	0.51975
1074:freq0TAA	full mature miRNA sequence	0.519718
8:location_greater_than_900	distance to both 5' and 3' are greater than 900bp	0.519675
1583:freqTCGT	miRNA binding site	0.519664
175:freqTAGT	upstream and downstream extend 30 bps of mRNA interaction	0.519615
1881:freqTACC	only on mRNA target sequence	0.519503
1445:freq0GCC	miRNA binding site	0.519443
1340:freqCTGG	full mature miRNA sequence	0.519407
731:freq0ACT	miRNA seed region 1-43	0.519379
138:freqAGTA	upstream and downstream extend 30 bps of mRNA interaction	0.519343
346:freqCCTA	upstream and downstream extend 30 bps of mRNA interaction	0.519336
2013:freqCTAC	only on mRNA target sequence	0.519281
105:freqAAAC	upstream and downstream extend 30 bps of mRNA interaction	0.519242
1692:freqCGTG	miRNA binding site	0.519237
1774:freq0GTA	only on mRNA target sequence	0.519235
619:freqGCAT	miRNA precursor	0.51917
1068:freq0AGG	full mature miRNA sequence	0.519152
1823:freqATTT	only on mRNA target sequence	0.519043
1402:freq0ATA	miRNA binding site	0.519022
1964:freqGGAG	only on mRNA target sequence	0.519019
1717:freqCCCC	miRNA binding site	0.519006
1822:freqATTA	only on mRNA target sequence	0.51899
1428:freq0TCG	miRNA binding site	0.518904
1670:freqCTAA	miRNA binding site	0.518841
1779:freq0GGT	only on mRNA target sequence	0.518763
1385:freq00AC	miRNA binding site	0.518683
1065:freq0ATC	full mature miRNA sequence	0.518658
908:freqTCCG	miRNA seed region 1-220	0.518603
827:freqAGCT	miRNA seed region 1-139	0.518603
40:freq0AAG	upstream and downstream extend 30 bps of mRNA interaction	0.518592
1588:freqTCCG	miRNA binding site	0.518459
766:freq0CAA	miRNA seed region 1-78	0.518364
1940:freqGAGG	only on mRNA target sequence	0.518301
1740:freq0AAG	only on mRNA target sequence	0.518295
1871:freqTATT	only on mRNA target sequence	0.5182
1511:freqACAT	miRNA binding site	0.51812
1999:freqCATT	only on mRNA target sequence	0.518104
593:freqGTTC	miRNA precursor	0.518103
422:freq0GCA	miRNA precursor	0.517985
194:freqTTCA	upstream and downstream extend 30 bps of mRNA interaction	0.517943
702:freq00AA	miRNA seed region 1-14	0.517931
1427:freq0TCT	miRNA binding site	0.517899
1330:freqCTAA	full mature miRNA sequence	0.517869
294:freqCAAA	upstream and downstream extend 30 bps of mRNA interaction	0.517867
248:freqGTAG	upstream and downstream extend 30 bps of mRNA interaction	0.51777
734:freq0TAA	miRNA seed region 1-46	0.517761
1560:freqTGAG	miRNA binding site	0.517751
102:freqAAAA	upstream and downstream extend 30 bps of mRNA interaction	0.517711
381:freq0AAC	miRNA precursor	0.517701
1887:freqTTTT	only on mRNA target sequence	0.517682
173:freqTATC	upstream and downstream extend 30 bps of mRNA interaction	0.517519
177:freqTAGC	upstream and downstream extend 30 bps of mRNA interaction	0.517448
1773:freq0GAC	only on mRNA target sequence	0.517393
524:freqTTAG	miRNA precursor	0.517342
1085:freq0TGC	full mature miRNA sequence	0.517276
279:freqGCAT	upstream and downstream extend 30 bps of mRNA interaction	0.517258
965:freqGCTC	miRNA seed region 1-277	0.517253
1972:freqGGGG	only on mRNA target sequence	0.517094
1415:freq0TAT	miRNA binding site	0.517073
385:freq0ATC	miRNA precursor	0.51701
665:freqCTCC	miRNA precursor	0.517004
257:freqGTGC	upstream and downstream extend 30 bps of mRNA interaction	0.516909
1882:freqTTAA	only on mRNA target sequence	0.516902
1712:freqCCGG	miRNA binding site	0.5169
2044:freqCCAG	only on mRNA target sequence	0.516859
1854:freqACTA	only on mRNA target sequence	0.516813
250:freqGTTA	upstream and downstream extend 30 bps of mRNA interaction	0.51681
1879:freqTACT	only on mRNA target sequence	0.516804
481:freqAGTC	miRNA precursor	0.516739
129:freqATGC	upstream and downstream extend 30 bps of mRNA interaction	0.516715
1129:freqAATC	full mature miRNA sequence	0.516626
1426:freq0TCA	miRNA binding site	0.516622
53:freq0ACC	upstream and downstream extend 30 bps of mRNA interaction	0.516602
249:freqGTAC	upstream and downstream extend 30 bps of mRNA interaction	0.516535
1553:freqTTGC	miRNA binding site	0.516443
1889:freqTTTC	only on mRNA target sequence	0.516433
1409:freq0AGC	miRNA binding site	0.516327
1771:freq0GAT	only on mRNA target sequence	0.516319
1352:freqCGTG	full mature miRNA sequence	0.516275
831:freqACAT	miRNA seed region 1-143	0.516231
1919:freqTCTT	only on mRNA target sequence	0.516147
306:freqCACA	upstream and downstream extend 30 bps of mRNA interaction	0.516074
1225:freqTGTC	full mature miRNA sequence	0.516037
231:freqGAAT	upstream and downstream extend 30 bps of mRNA interaction	0.516024
278:freqGCAA	upstream and downstream extend 30 bps of mRNA interaction	0.516022
2054:freqCCCA	only on mRNA target sequence	0.516016
1664:freqCAGG	miRNA binding site	0.516013
1512:freqACAG	miRNA binding site	0.515942
657:freqCTTC	miRNA precursor	0.515826
1501:freqAGTC	miRNA binding site	0.515768
1297:freqGGCC	full mature miRNA sequence	0.515729
139:freqAGTT	upstream and downstream extend 30 bps of mRNA interaction	0.515685
1973:freqGGGC	only on mRNA target sequence	0.515651
1846:freqAGCA	only on mRNA target sequence	0.515622
1158:freqAGTA	full mature miRNA sequence	0.515612
1171:freqACAT	full mature miRNA sequence	0.515602
1300:freqGCAG	full mature miRNA sequence	0.515526
979:freqCATT	miRNA seed region 1-291	0.515514
120:freqATAG	upstream and downstream extend 30 bps of mRNA interaction	0.51547
218:freqTCTA	upstream and downstream extend 30 bps of mRNA interaction	0.515422
1191:freqTATT	full mature miRNA sequence	0.515416
125:freqATTC	upstream and downstream extend 30 bps of mRNA interaction	0.515404
1635:freqGGCT	miRNA binding site	0.515338
156:freqACTG	upstream and downstream extend 30 bps of mRNA interaction	0.515336
1629:freqGGTC	miRNA binding site	0.515313
964:freqGCTG	miRNA seed region 1-276	0.515279
1432:freq0GAG	miRNA binding site	0.515251
2006:freqCACA	only on mRNA target sequence	0.515247
1747:freq0AGT	only on mRNA target sequence	0.51518
1119:freq0CCT	full mature miRNA sequence	0.515054
1058:freq0AAA	full mature miRNA sequence	0.515053
1893:freqTTGC	only on mRNA target sequence	0.51505
1311:freqGCCT	full mature miRNA sequence	0.515044
117:freqAACC	upstream and downstream extend 30 bps of mRNA interaction	0.514966
1095:freq0GTT	full mature miRNA sequence	0.514958
625:freqGCTC	miRNA precursor	0.514946
1885:freqTTAC	only on mRNA target sequence	0.514909
71:freq0GAT	upstream and downstream extend 30 bps of mRNA interaction	0.514902
1527:freqTAAT	miRNA binding site	0.51488
587:freqGTAT	miRNA precursor	0.514867
1756:freq0TAG	only on mRNA target sequence	0.514838
1672:freqCTAG	miRNA binding site	0.514835
215:freqTCAT	upstream and downstream extend 30 bps of mRNA interaction	0.514757
1819:freqATAT	only on mRNA target sequence	0.514741
1894:freqTTCA	only on mRNA target sequence	0.514736
1110:freq0CTA	full mature miRNA sequence	0.514663
846:freqTAAA	miRNA seed region 1-158	0.514658
1030:freqCCGA	miRNA seed region 1-342	0.514642
1895:freqTTCT	only on mRNA target sequence	0.514635
1633:freqGGGC	miRNA binding site	0.514561
622:freqGCTA	miRNA precursor	0.514558
1400:freq0AAG	miRNA binding site	0.514528
720:freq0AAG	miRNA seed region 1-32	0.51449
1654:freqCAAA	miRNA binding site	0.514477
1915:freqTCAT	only on mRNA target sequence	0.514447
1957:freqGTGC	only on mRNA target sequence	0.514396
1372:freqCCGG	full mature miRNA sequence	0.514386
1908:freqTGGG	only on mRNA target sequence	0.514375
1504:freqAGGG	miRNA binding site	0.514362
1679:freqCTGT	miRNA binding site	0.514321
1850:freqACAA	only on mRNA target sequence	0.51432
1862:freqACCA	only on mRNA target sequence	0.514316
1997:freqCAAC	only on mRNA target sequence	0.514313
114:freqAACA	upstream and downstream extend 30 bps of mRNA interaction	0.514297
111:freqAAGT	upstream and downstream extend 30 bps of mRNA interaction	0.514284
1644:freqGCTG	miRNA binding site	0.514272
146:freqAGCA	upstream and downstream extend 30 bps of mRNA interaction	0.514269
1071:freq0ACT	full mature miRNA sequence	0.514228
1075:freq0TAT	full mature miRNA sequence	0.514134
204:freqTGTG	upstream and downstream extend 30 bps of mRNA interaction	0.514134
1339:freqCTGT	full mature miRNA sequence	0.514064
1323:freqCAGT	full mature miRNA sequence	0.514059
2023:freqCTCT	only on mRNA target sequence	0.513978
2004:freqCAGG	only on mRNA target sequence	0.513887
1530:freqTATA	miRNA binding site	0.513865
1336:freqCTTG	full mature miRNA sequence	0.513849
1645:freqGCTC	miRNA binding site	0.513793
1775:freq0GTT	only on mRNA target sequence	0.513784
1851:freqACAT	only on mRNA target sequence	0.51365
759:freq0GGT	miRNA seed region 1-71	0.513647
316:freqCTTG	upstream and downstream extend 30 bps of mRNA interaction	0.51356
282:freqGCTA	upstream and downstream extend 30 bps of mRNA interaction	0.513553
1401:freq0AAC	miRNA binding site	0.51353
1817:freqAACC	only on mRNA target sequence	0.513526
752:freq0GAG	miRNA seed region 1-64	0.513521
266:freqGGTA	upstream and downstream extend 30 bps of mRNA interaction	0.513515
131:freqATCT	upstream and downstream extend 30 bps of mRNA interaction	0.513492
1697:freqCGGC	miRNA binding site	0.513482
1053:freq00GC	full mature miRNA sequence	0.513459
1674:freqCTTA	miRNA binding site	0.513376
1241:freqTCTC	full mature miRNA sequence	0.513353
455:freqAACT	miRNA precursor	0.513345
1806:freqAATA	only on mRNA target sequence	0.513341
1682:freqCTCA	miRNA binding site	0.51333
2017:freqCTTC	only on mRNA target sequence	0.513313
550:freqTGCA	miRNA precursor	0.513267
1008:freqCGAG	miRNA seed region 1-320	0.513229
1653:freqGCCC	miRNA binding site	0.513228
1706:freqCCTA	miRNA binding site	0.513094
1888:freqTTTG	only on mRNA target sequence	0.513073
1829:freqATGC	only on mRNA target sequence	0.51296
1917:freqTCAC	only on mRNA target sequence	0.512953
652:freqCTAG	miRNA precursor	0.512906
2042:freqCCAA	only on mRNA target sequence	0.512895
1357:freqCGGC	full mature miRNA sequence	0.512831
1921:freqTCTC	only on mRNA target sequence	0.512826
590:freqGTTA	miRNA precursor	0.512823
1661:freqCATC	miRNA binding site	0.512819
2025:freqCTCC	only on mRNA target sequence	0.512815
857:freqTAGC	miRNA seed region 1-169	0.51281
1028:freqCCTG	miRNA seed region 1-340	0.512782
255:freqGTGT	upstream and downstream extend 30 bps of mRNA interaction	0.512763
771:freq0CTT	miRNA seed region 1-83	0.512754
214:freqTCAA	upstream and downstream extend 30 bps of mRNA interaction	0.512752
1499:freqAGTT	miRNA binding site	0.512733
1914:freqTCAA	only on mRNA target sequence	0.512727
347:freqCCTT	upstream and downstream extend 30 bps of mRNA interaction	0.512715
1995:freqCAAT	only on mRNA target sequence	0.512667
1096:freq0GTG	full mature miRNA sequence	0.512629
2009:freqCACC	only on mRNA target sequence	0.51259
659:freqCTGT	miRNA precursor	0.512545
1746:freq0AGA	only on mRNA target sequence	0.512532
1869:freqTAAC	only on mRNA target sequence	0.512523
184:freqTTAG	upstream and downstream extend 30 bps of mRNA interaction	0.512464
1968:freqGGTG	only on mRNA target sequence	0.512448
1867:freqTAAT	only on mRNA target sequence	0.512448
1190:freqTATA	full mature miRNA sequence	0.512348
1870:freqTATA	only on mRNA target sequence	0.512348
217:freqTCAC	upstream and downstream extend 30 bps of mRNA interaction	0.512323
1088:freq0TCG	full mature miRNA sequence	0.512298
303:freqCAGT	upstream and downstream extend 30 bps of mRNA interaction	0.512246
1831:freqATCT	only on mRNA target sequence	0.512195
1659:freqCATT	miRNA binding site	0.512192
1866:freqTAAA	only on mRNA target sequence	0.512152
990:freqCTAA	miRNA seed region 1-302	0.512134
656:freqCTTG	miRNA precursor	0.512122
1489:freqATGC	miRNA binding site	0.512106
1814:freqAACA	only on mRNA target sequence	0.512099
1878:freqTACA	only on mRNA target sequence	0.512097
109:freqAATC	upstream and downstream extend 30 bps of mRNA interaction	0.51206
104:freqAAAG	upstream and downstream extend 30 bps of mRNA interaction	0.512027
2005:freqCAGC	only on mRNA target sequence	0.512026
1186:freqTAAA	full mature miRNA sequence	0.51199
1927:freqTCCT	only on mRNA target sequence	0.511808
449:freqAATC	miRNA precursor	0.511807
471:freqATCT	miRNA precursor	0.51177
76:freq0GTG	upstream and downstream extend 30 bps of mRNA interaction	0.511763
1857:freqACTC	only on mRNA target sequence	0.51171
190:freqTTGA	upstream and downstream extend 30 bps of mRNA interaction	0.511637
1762:freq0TGA	only on mRNA target sequence	0.511615
2011:freqCTAT	only on mRNA target sequence	0.511598
2046:freqCCTA	only on mRNA target sequence	0.511496
1853:freqACAC	only on mRNA target sequence	0.511459
1913:freqTGCC	only on mRNA target sequence	0.511415
480:freqAGTG	miRNA precursor	0.511403
2014:freqCTTA	only on mRNA target sequence	0.511375
1902:freqTGTA	only on mRNA target sequence	0.511329
770:freq0CTA	miRNA seed region 1-82	0.511321
620:freqGCAG	miRNA precursor	0.511311
1456:freq0CGG	miRNA binding site	0.511301
322:freqCTCA	upstream and downstream extend 30 bps of mRNA interaction	0.511284
398:freq0TTA	miRNA precursor	0.51128
1803:freqAAAT	only on mRNA target sequence	0.51124
342:freqCCAA	upstream and downstream extend 30 bps of mRNA interaction	0.511219
234:freqGATA	upstream and downstream extend 30 bps of mRNA interaction	0.511193
973:freqGCCC	miRNA seed region 1-285	0.511183
79:freq0GGT	upstream and downstream extend 30 bps of mRNA interaction	0.511162
461:freqATAC	miRNA precursor	0.511162
1815:freqAACT	only on mRNA target sequence	0.511152
192:freqTTGG	upstream and downstream extend 30 bps of mRNA interaction	0.511151
1736:freq00CG	only on mRNA target sequence	0.511145
1856:freqACTG	only on mRNA target sequence	0.51114
1926:freqTCCA	only on mRNA target sequence	0.511137
24:freq00AG	upstream and downstream extend 30 bps of mRNA interaction	0.511057
1865:freqACCC	only on mRNA target sequence	0.511034
1347:freqCGAT	full mature miRNA sequence	0.511022
556:freqTCAG	miRNA precursor	0.510954
2021:freqCTGC	only on mRNA target sequence	0.510952
1941:freqGAGC	only on mRNA target sequence	0.510947
297:freqCAAC	upstream and downstream extend 30 bps of mRNA interaction	0.510942
1228:freqTGGG	full mature miRNA sequence	0.510936
283:freqGCTT	upstream and downstream extend 30 bps of mRNA interaction	0.510798
211:freqTGCT	upstream and downstream extend 30 bps of mRNA interaction	0.510794
1406:freq0AGA	miRNA binding site	0.510767
1160:freqAGTG	full mature miRNA sequence	0.510747
1159:freqAGTT	full mature miRNA sequence	0.51074
1807:freqAATT	only on mRNA target sequence	0.510735
1956:freqGTGG	only on mRNA target sequence	0.510734
1978:freqGCAA	only on mRNA target sequence	0.510687
1587:freqTCCT	miRNA binding site	0.510686
1569:freqTGGC	miRNA binding site	0.510681
666:freqCGAA	miRNA precursor	0.510594
682:freqCCAA	miRNA precursor	0.510592
1965:freqGGAC	only on mRNA target sequence	0.510528
672:freqCGTG	miRNA precursor	0.510528
1842:freqAGGA	only on mRNA target sequence	0.510499
319:freqCTGT	upstream and downstream extend 30 bps of mRNA interaction	0.510483
439:freq0CCT	miRNA precursor	0.510462
452:freqAAGG	miRNA precursor	0.510438
144:freqAGGG	upstream and downstream extend 30 bps of mRNA interaction	0.510406
1977:freqGGCC	only on mRNA target sequence	0.510358
157:freqACTC	upstream and downstream extend 30 bps of mRNA interaction	0.510349
135:freqAGAT	upstream and downstream extend 30 bps of mRNA interaction	0.510348
1904:freqTGTG	only on mRNA target sequence	0.510345
1918:freqTCTA	only on mRNA target sequence	0.510308
1115:freq0CGT	full mature miRNA sequence	0.510259
1847:freqAGCT	only on mRNA target sequence	0.510191
667:freqCGAT	miRNA precursor	0.510141
1830:freqATCA	only on mRNA target sequence	0.510065
1812:freqAAGG	only on mRNA target sequence	0.510049
1891:freqTTGT	only on mRNA target sequence	0.510046
1805:freqAAAC	only on mRNA target sequence	0.510046
1873:freqTATC	only on mRNA target sequence	0.510043
1994:freqCAAA	only on mRNA target sequence	0.510042
1833:freqATCC	only on mRNA target sequence	0.51004
1971:freqGGGT	only on mRNA target sequence	0.510019
772:freq0CTG	miRNA seed region 1-84	0.510008
1872:freqTATG	only on mRNA target sequence	0.509969
140:freqAGTG	upstream and downstream extend 30 bps of mRNA interaction	0.509945
624:freqGCTG	miRNA precursor	0.509918
1974:freqGGCA	only on mRNA target sequence	0.509879
1825:freqATTC	only on mRNA target sequence	0.509782
1562:freqTGTA	miRNA binding site	0.50978
1821:freqATAC	only on mRNA target sequence	0.509766
174:freqTAGA	upstream and downstream extend 30 bps of mRNA interaction	0.509754
1818:freqATAA	only on mRNA target sequence	0.509742
955:freqGGCT	miRNA seed region 1-267	0.50974
862:freqTTAA	miRNA seed region 1-174	0.509667
1777:freq0GTC	only on mRNA target sequence	0.509653
1963:freqGGAT	only on mRNA target sequence	0.509651
2047:freqCCTT	only on mRNA target sequence	0.50965
1990:freqGCCA	only on mRNA target sequence	0.509644
2001:freqCATC	only on mRNA target sequence	0.509636
780:freq0CCG	miRNA seed region 1-92	0.509631
1979:freqGCAT	only on mRNA target sequence	0.50961
271:freqGGGT	upstream and downstream extend 30 bps of mRNA interaction	0.509591
1260:freqGAGG	full mature miRNA sequence	0.509574
1475:freqAACT	miRNA binding site	0.509557
252:freqGTTG	upstream and downstream extend 30 bps of mRNA interaction	0.509553
1492:freqATCG	miRNA binding site	0.50955
1845:freqAGGC	only on mRNA target sequence	0.509542
958:freqGCAA	miRNA seed region 1-270	0.50954
1836:freqAGAG	only on mRNA target sequence	0.509526
1346:freqCGAA	full mature miRNA sequence	0.509523
1827:freqATGT	only on mRNA target sequence	0.509498
708:freq00TG	miRNA seed region 1-20	0.509481
1421:freq0TTC	miRNA binding site	0.509447
176:freqTAGG	upstream and downstream extend 30 bps of mRNA interaction	0.509386
296:freqCAAG	upstream and downstream extend 30 bps of mRNA interaction	0.509378
1998:freqCATA	only on mRNA target sequence	0.509373
2045:freqCCAC	only on mRNA target sequence	0.509361
1161:freqAGTC	full mature miRNA sequence	0.50926
1135:freqAACT	full mature miRNA sequence	0.509254
267:freqGGTT	upstream and downstream extend 30 bps of mRNA interaction	0.50923
654:freqCTTA	miRNA precursor	0.509227
1849:freqAGCC	only on mRNA target sequence	0.509221
1996:freqCAAG	only on mRNA target sequence	0.509207
1000:freqCTGG	miRNA seed region 1-312	0.5092
1516:freqACTG	miRNA binding site	0.5092
1334:freqCTTA	full mature miRNA sequence	0.509199
2036:freqCGGG	only on mRNA target sequence	0.509188
235:freqGATT	upstream and downstream extend 30 bps of mRNA interaction	0.509162
1348:freqCGAG	full mature miRNA sequence	0.509145
1319:freqCATT	full mature miRNA sequence	0.509099
547:freqTGGT	miRNA precursor	0.509033
1534:freqTAGA	miRNA binding site	0.509023
1911:freqTGCT	only on mRNA target sequence	0.509001
1594:freqGATA	miRNA binding site	0.508995
1796:freq0CGG	only on mRNA target sequence	0.508975
1975:freqGGCT	only on mRNA target sequence	0.50897
487:freqAGCT	miRNA precursor	0.508933
312:freqCTAG	upstream and downstream extend 30 bps of mRNA interaction	0.50891
829:freqAGCC	miRNA seed region 1-141	0.508888
1688:freqCGAG	miRNA binding site	0.508848
1993:freqGCCC	only on mRNA target sequence	0.508841
1686:freqCGAA	miRNA binding site	0.508773
2043:freqCCAT	only on mRNA target sequence	0.508764
1197:freqTAGC	full mature miRNA sequence	0.50875
243:freqGACT	upstream and downstream extend 30 bps of mRNA interaction	0.508744
1554:freqTTCA	miRNA binding site	0.508719
781:freq0CCC	miRNA seed region 1-93	0.508704
678:freqCGCA	miRNA precursor	0.508667
1800:freq0CCG	only on mRNA target sequence	0.508666
1852:freqACAG	only on mRNA target sequence	0.508641
1929:freqTCCC	only on mRNA target sequence	0.508639
2010:freqCTAA	only on mRNA target sequence	0.50863
1431:freq0GAT	miRNA binding site	0.508608
1916:freqTCAG	only on mRNA target sequence	0.508605
562:freqTCGA	miRNA precursor	0.508589
464:freqATTG	miRNA precursor	0.508577
921:freqGAGC	miRNA seed region 1-233	0.508566
343:freqCCAT	upstream and downstream extend 30 bps of mRNA interaction	0.508547
1187:freqTAAT	full mature miRNA sequence	0.508524
1673:freqCTAC	miRNA binding site	0.508524
130:freqATCA	upstream and downstream extend 30 bps of mRNA interaction	0.508519
1526:freqTAAA	miRNA binding site	0.50851
1506:freqAGCA	miRNA binding site	0.508474
1770:freq0GAA	only on mRNA target sequence	0.50847
62:freq0TGA	upstream and downstream extend 30 bps of mRNA interaction	0.50847
493:freqACAC	miRNA precursor	0.508449
993:freqCTAC	miRNA seed region 1-305	0.508439
1474:freqAACA	miRNA binding site	0.508421
1579:freqTCTT	miRNA binding site	0.508401
1808:freqAATG	only on mRNA target sequence	0.508345
847:freqTAAT	miRNA seed region 1-159	0.508328
981:freqCATC	miRNA seed region 1-293	0.508312
2055:freqCCCT	only on mRNA target sequence	0.508305
1559:freqTGAT	miRNA binding site	0.508301
1984:freqGCTG	only on mRNA target sequence	0.508221
270:freqGGGA	upstream and downstream extend 30 bps of mRNA interaction	0.508194
1598:freqGAGA	miRNA binding site	0.50815
1279:freqGTCT	full mature miRNA sequence	0.508149
617:freqGGCC	miRNA precursor	0.508128
153:freqACAC	upstream and downstream extend 30 bps of mRNA interaction	0.508125
1289:freqGGTC	full mature miRNA sequence	0.508057
1938:freqGAGA	only on mRNA target sequence	0.508005
788:freqAATG	miRNA seed region 1-100	0.507982
826:freqAGCA	miRNA seed region 1-138	0.507937
1665:freqCAGC	miRNA binding site	0.507932
1550:freqTTGA	miRNA binding site	0.507906
1980:freqGCAG	only on mRNA target sequence	0.50787
1809:freqAATC	only on mRNA target sequence	0.507849
1828:freqATGG	only on mRNA target sequence	0.507822
1254:freqGATA	full mature miRNA sequence	0.507809
435:freq0CGT	miRNA precursor	0.507784
963:freqGCTT	miRNA seed region 1-275	0.507783
1152:freqATCG	full mature miRNA sequence	0.507718
1897:freqTTCC	only on mRNA target sequence	0.507717
1794:freq0CGA	only on mRNA target sequence	0.507708
1678:freqCTGA	miRNA binding site	0.507701
805:freqATTC	miRNA seed region 1-117	0.507686
1824:freqATTG	only on mRNA target sequence	0.507674
1840:freqAGTG	only on mRNA target sequence	0.507641
126:freqATGA	upstream and downstream extend 30 bps of mRNA interaction	0.507638
2057:freqCCCC	only on mRNA target sequence	0.507593
2000:freqCATG	only on mRNA target sequence	0.50758
431:freq0CTT	miRNA precursor	0.507351
207:freqTGGT	upstream and downstream extend 30 bps of mRNA interaction	0.507327
1877:freqTAGC	only on mRNA target sequence	0.507303
1684:freqCTCG	miRNA binding site	0.507295
2019:freqCTGT	only on mRNA target sequence	0.507282
1591:freqGAAT	miRNA binding site	0.507272
1991:freqGCCT	only on mRNA target sequence	0.507258
1574:freqTCAA	miRNA binding site	0.507253
1983:freqGCTT	only on mRNA target sequence	0.50723
523:freqTTAT	miRNA precursor	0.507215
1491:freqATCT	miRNA binding site	0.507183
660:freqCTGG	miRNA precursor	0.507141
198:freqTGAA	upstream and downstream extend 30 bps of mRNA interaction	0.507136
1176:freqACTG	full mature miRNA sequence	0.507115
1945:freqGACC	only on mRNA target sequence	0.507107
1936:freqGATG	only on mRNA target sequence	0.507103
735:freq0TAT	miRNA seed region 1-47	0.507076
1244:freqTCGG	full mature miRNA sequence	0.507069
1943:freqGACT	only on mRNA target sequence	0.507054
1638:freqGCAA	miRNA binding site	0.507052
623:freqGCTT	miRNA precursor	0.507044
373:freq00GC	miRNA precursor	0.507041
1932:freqGAAG	only on mRNA target sequence	0.507007
882:freqTGTA	miRNA seed region 1-194	0.507005
1576:freqTCAG	miRNA binding site	0.506986
1495:freqAGAT	miRNA binding site	0.506984
1377:freqCCCC	full mature miRNA sequence	0.506975
1355:freqCGGT	full mature miRNA sequence	0.50697
1907:freqTGGT	only on mRNA target sequence	0.506932
858:freqTACA	miRNA seed region 1-170	0.506926
626:freqGCGA	miRNA precursor	0.506916
1900:freqTGAG	only on mRNA target sequence	0.506875
1906:freqTGGA	only on mRNA target sequence	0.50687
1417:freq0TAC	miRNA binding site	0.506869
1494:freqAGAA	miRNA binding site	0.50685
199:freqTGAT	upstream and downstream extend 30 bps of mRNA interaction	0.506842
1305:freqGCTC	full mature miRNA sequence	0.506812
767:freq0CAT	miRNA seed region 1-79	0.506811
1321:freqCATC	full mature miRNA sequence	0.50681
1063:freq0ATT	full mature miRNA sequence	0.506802
809:freqATGC	miRNA seed region 1-121	0.506782
1942:freqGACA	only on mRNA target sequence	0.506761
1002:freqCTCA	miRNA seed region 1-314	0.506706
1213:freqTTGC	full mature miRNA sequence	0.506703
1463:freqAAAT	miRNA binding site	0.506702
2020:freqCTGG	only on mRNA target sequence	0.506691
583:freqGACT	miRNA precursor	0.506621
1690:freqCGTA	miRNA binding site	0.506598
1350:freqCGTA	full mature miRNA sequence	0.506577
1982:freqGCTA	only on mRNA target sequence	0.506573
2048:freqCCTG	only on mRNA target sequence	0.506572
1607:freqGTAT	miRNA binding site	0.506555
162:freqACCA	upstream and downstream extend 30 bps of mRNA interaction	0.506553
1468:freqAATG	miRNA binding site	0.506541
113:freqAAGC	upstream and downstream extend 30 bps of mRNA interaction	0.506526
469:freqATGC	miRNA precursor	0.506487
1892:freqTTGG	only on mRNA target sequence	0.506461
1752:freq0ACG	only on mRNA target sequence	0.506447
1082:freq0TGA	full mature miRNA sequence	0.506352
143:freqAGGT	upstream and downstream extend 30 bps of mRNA interaction	0.506338
1564:freqTGTG	miRNA binding site	0.50628
794:freqAACA	miRNA seed region 1-106	0.506267
1920:freqTCTG	only on mRNA target sequence	0.506263
1366:freqCCTA	full mature miRNA sequence	0.506246
1768:freq0TCG	only on mRNA target sequence	0.506202
1903:freqTGTT	only on mRNA target sequence	0.506169
1324:freqCAGG	full mature miRNA sequence	0.506165
793:freqAAGC	miRNA seed region 1-105	0.506156
323:freqCTCT	upstream and downstream extend 30 bps of mRNA interaction	0.506155
1614:freqGTGA	miRNA binding site	0.506116
2016:freqCTTG	only on mRNA target sequence	0.506108
180:freqTACG	upstream and downstream extend 30 bps of mRNA interaction	0.506084
1949:freqGTAC	only on mRNA target sequence	0.506053
432:freq0CTG	miRNA precursor	0.506049
1951:freqGTTT	only on mRNA target sequence	0.50603
1695:freqCGGT	miRNA binding site	0.506022
856:freqTAGG	miRNA seed region 1-168	0.50602
719:freq0AAT	miRNA seed region 1-31	0.505965
1584:freqTCGG	miRNA binding site	0.505958
1843:freqAGGT	only on mRNA target sequence	0.505952
819:freqAGTT	miRNA seed region 1-131	0.505949
300:freqCATG	upstream and downstream extend 30 bps of mRNA interaction	0.505948
1478:freqATAA	miRNA binding site	0.505947
960:freqGCAG	miRNA seed region 1-272	0.505907
18:occurrences_of_c_extend	upstream and downstream extend 30 bps of mRNA interaction	0.505903
2003:freqCAGT	only on mRNA target sequence	0.505843
774:freq0CGA	miRNA seed region 1-86	0.505837
1467:freqAATT	miRNA binding site	0.505832
670:freqCGTA	miRNA precursor	0.505828
1545:freqTTAC	miRNA binding site	0.505783
399:freq0TTT	miRNA precursor	0.505745
1509:freqAGCC	miRNA binding site	0.50569
133:freqATCC	upstream and downstream extend 30 bps of mRNA interaction	0.505687
889:freqTGGC	miRNA seed region 1-201	0.50566
1958:freqGTCA	only on mRNA target sequence	0.505644
1687:freqCGAT	miRNA binding site	0.505629
1344:freqCTCG	full mature miRNA sequence	0.505578
2002:freqCAGA	only on mRNA target sequence	0.505573
152:freqACAG	upstream and downstream extend 30 bps of mRNA interaction	0.505532
1202:freqTTAA	full mature miRNA sequence	0.505465
1342:freqCTCA	full mature miRNA sequence	0.505452
1905:freqTGTC	only on mRNA target sequence	0.505443
221:freqTCTC	upstream and downstream extend 30 bps of mRNA interaction	0.505439
444:freqAAAG	miRNA precursor	0.50542
1332:freqCTAG	full mature miRNA sequence	0.505404
1601:freqGAGC	miRNA binding site	0.505385
486:freqAGCA	miRNA precursor	0.50537
985:freqCAGC	miRNA seed region 1-297	0.505353
1055:freq00CT	full mature miRNA sequence	0.505331
1813:freqAAGC	only on mRNA target sequence	0.505329
1946:freqGTAA	only on mRNA target sequence	0.505325
330:freqCGTA	upstream and downstream extend 30 bps of mRNA interaction	0.50529
110:freqAAGA	upstream and downstream extend 30 bps of mRNA interaction	0.505285
1529:freqTAAC	miRNA binding site	0.505282
272:freqGGGG	upstream and downstream extend 30 bps of mRNA interaction	0.505205
16:p13_p16	sum of G or C in range p13 to p16	0.505166
1937:freqGATC	only on mRNA target sequence	0.505166
1446:freq0CAA	miRNA binding site	0.505101
1465:freqAAAC	miRNA binding site	0.505059
1531:freqTATT	miRNA binding site	0.504914
1295:freqGGCT	full mature miRNA sequence	0.504866
1992:freqGCCG	only on mRNA target sequence	0.504846
1167:freqAGCT	full mature miRNA sequence	0.50484
2028:freqCGAG	only on mRNA target sequence	0.504814
1234:freqTCAA	full mature miRNA sequence	0.504813
1485:freqATTC	miRNA binding site	0.504798
1967:freqGGTT	only on mRNA target sequence	0.504797
1563:freqTGTT	miRNA binding site	0.50477
1525:freqACCC	miRNA binding site	0.504761
2052:freqCCGG	only on mRNA target sequence	0.504732
1959:freqGTCT	only on mRNA target sequence	0.504705
1954:freqGTGA	only on mRNA target sequence	0.504625
1810:freqAAGA	only on mRNA target sequence	0.504625
1837:freqAGAC	only on mRNA target sequence	0.504612
1839:freqAGTT	only on mRNA target sequence	0.504588
1962:freqGGAA	only on mRNA target sequence	0.504586
1149:freqATGC	full mature miRNA sequence	0.504557
1909:freqTGGC	only on mRNA target sequence	0.504555
845:freqACCC	miRNA seed region 1-157	0.504528
1643:freqGCTT	miRNA binding site	0.504526
112:freqAAGG	upstream and downstream extend 30 bps of mRNA interaction	0.504512
1835:freqAGAT	only on mRNA target sequence	0.504498
158:freqACGA	upstream and downstream extend 30 bps of mRNA interaction	0.50449
1711:freqCCGT	miRNA binding site	0.504489
1556:freqTTCG	miRNA binding site	0.504439
1834:freqAGAA	only on mRNA target sequence	0.504397
1985:freqGCTC	only on mRNA target sequence	0.504369
1802:freqAAAA	only on mRNA target sequence	0.50436
1134:freqAACA	full mature miRNA sequence	0.504336
1955:freqGTGT	only on mRNA target sequence	0.504318
894:freqTCAA	miRNA seed region 1-206	0.504307
1939:freqGAGT	only on mRNA target sequence	0.504289
677:freqCGGC	miRNA precursor	0.504234
1507:freqAGCT	miRNA binding site	0.504227
1552:freqTTGG	miRNA binding site	0.504201
1611:freqGTTT	miRNA binding site	0.504188
1838:freqAGTA	only on mRNA target sequence	0.504183
1948:freqGTAG	only on mRNA target sequence	0.504162
258:freqGTCA	upstream and downstream extend 30 bps of mRNA interaction	0.504023
1950:freqGTTA	only on mRNA target sequence	0.503993
1901:freqTGAC	only on mRNA target sequence	0.503964
1947:freqGTAT	only on mRNA target sequence	0.50396
861:freqTACC	miRNA seed region 1-173	0.503954
1924:freqTCGG	only on mRNA target sequence	0.503911
220:freqTCTG	upstream and downstream extend 30 bps of mRNA interaction	0.50391
1683:freqCTCT	miRNA binding site	0.503869
1826:freqATGA	only on mRNA target sequence	0.503844
1010:freqCGTA	miRNA seed region 1-322	0.50382
1931:freqGAAT	only on mRNA target sequence	0.503795
1214:freqTTCA	full mature miRNA sequence	0.503794
1639:freqGCAT	miRNA binding site	0.503779
2050:freqCCGA	only on mRNA target sequence	0.503748
1677:freqCTTC	miRNA binding site	0.503743
1597:freqGATC	miRNA binding site	0.503696
1820:freqATAG	only on mRNA target sequence	0.503696
1868:freqTAAG	only on mRNA target sequence	0.503696
2012:freqCTAG	only on mRNA target sequence	0.503677
644:freqCAGG	miRNA precursor	0.50364
99:freq0CCT	upstream and downstream extend 30 bps of mRNA interaction	0.503599
1646:freqGCGA	miRNA binding site	0.50357
1049:freq00TC	full mature miRNA sequence	0.503535
1537:freqTAGC	miRNA binding site	0.503533
1333:freqCTAC	full mature miRNA sequence	0.503532
1306:freqGCGA	full mature miRNA sequence	0.503531
1015:freqCGGT	miRNA seed region 1-327	0.503529
522:freqTTAA	miRNA precursor	0.503511
1462:freqAAAA	miRNA binding site	0.503488
216:freqTCAG	upstream and downstream extend 30 bps of mRNA interaction	0.503485
874:freqTTCA	miRNA seed region 1-186	0.503485
1613:freqGTTC	miRNA binding site	0.503475
253:freqGTTC	upstream and downstream extend 30 bps of mRNA interaction	0.503444
1671:freqCTAT	miRNA binding site	0.503443
1222:freqTGTA	full mature miRNA sequence	0.503401
2024:freqCTCG	only on mRNA target sequence	0.503397
986:freqCACA	miRNA seed region 1-298	0.503372
1884:freqTTAG	only on mRNA target sequence	0.503365
197:freqTTCC	upstream and downstream extend 30 bps of mRNA interaction	0.503364
836:freqACTG	miRNA seed region 1-148	0.503363
70:freq0GAA	upstream and downstream extend 30 bps of mRNA interaction	0.503353
98:freq0CCA	upstream and downstream extend 30 bps of mRNA interaction	0.503333
1952:freqGTTG	only on mRNA target sequence	0.50333
1935:freqGATT	only on mRNA target sequence	0.503319
610:freqGGGA	miRNA precursor	0.503309
730:freq0ACA	miRNA seed region 1-42	0.503308
201:freqTGAC	upstream and downstream extend 30 bps of mRNA interaction	0.503305
213:freqTGCC	upstream and downstream extend 30 bps of mRNA interaction	0.503273
1811:freqAAGT	only on mRNA target sequence	0.503267
1898:freqTGAA	only on mRNA target sequence	0.503247
1858:freqACGA	only on mRNA target sequence	0.503228
1795:freq0CGT	only on mRNA target sequence	0.503224
1390:freq00GA	miRNA binding site	0.503188
896:freqTCAG	miRNA seed region 1-208	0.503166
1876:freqTAGG	only on mRNA target sequence	0.503149
1969:freqGGTC	only on mRNA target sequence	0.503146
725:freq0ATC	miRNA seed region 1-37	0.503112
1899:freqTGAT	only on mRNA target sequence	0.503104
2018:freqCTGA	only on mRNA target sequence	0.503089
116:freqAACG	upstream and downstream extend 30 bps of mRNA interaction	0.503057
789:freqAATC	miRNA seed region 1-101	0.503038
1660:freqCATG	miRNA binding site	0.503011
1966:freqGGTA	only on mRNA target sequence	0.503004
1586:freqTCCA	miRNA binding site	0.502964
1875:freqTAGT	only on mRNA target sequence	0.502959
1804:freqAAAG	only on mRNA target sequence	0.502896
205:freqTGTC	upstream and downstream extend 30 bps of mRNA interaction	0.502881
2056:freqCCCG	only on mRNA target sequence	0.502853
1224:freqTGTG	full mature miRNA sequence	0.502841
1497:freqAGAC	miRNA binding site	0.502839
1933:freqGAAC	only on mRNA target sequence	0.502835
2029:freqCGAC	only on mRNA target sequence	0.502816
1615:freqGTGT	miRNA binding site	0.502798
1172:freqACAG	full mature miRNA sequence	0.502785
790:freqAAGA	miRNA seed region 1-102	0.50278
1841:freqAGTC	only on mRNA target sequence	0.50277
688:freqCCTG	miRNA precursor	0.502741
349:freqCCTC	upstream and downstream extend 30 bps of mRNA interaction	0.502683
2032:freqCGTG	only on mRNA target sequence	0.502679
263:freqGGAT	upstream and downstream extend 30 bps of mRNA interaction	0.502679
779:freq0CCT	miRNA seed region 1-91	0.502678
740:freq0TTG	miRNA seed region 1-52	0.50266
1037:freqCCCC	miRNA seed region 1-349	0.502638
635:freqCAAT	miRNA precursor	0.502631
5:seed_region_perfect_match_2_7	whether perfect from p2 to p7	0.502569
1216:freqTTCG	full mature miRNA sequence	0.502538
1543:freqTTAT	miRNA binding site	0.502523
707:freq00TT	miRNA seed region 1-19	0.502515
1864:freqACCG	only on mRNA target sequence	0.50249
530:freqTTGA	miRNA precursor	0.502462
1934:freqGATA	only on mRNA target sequence	0.502446
1636:freqGGCG	miRNA binding site	0.502418
242:freqGACA	upstream and downstream extend 30 bps of mRNA interaction	0.502411
1890:freqTTGA	only on mRNA target sequence	0.502387
1860:freqACGG	only on mRNA target sequence	0.502364
1944:freqGACG	only on mRNA target sequence	0.502351
1816:freqAACG	only on mRNA target sequence	0.502322
971:freqGCCT	miRNA seed region 1-283	0.502263
1555:freqTTCT	miRNA binding site	0.502207
988:freqCACG	miRNA seed region 1-300	0.502164
1953:freqGTTC	only on mRNA target sequence	0.502144
1577:freqTCAC	miRNA binding site	0.502134
1018:freqCGCA	miRNA seed region 1-330	0.50213
2034:freqCGGA	only on mRNA target sequence	0.502128
1578:freqTCTA	miRNA binding site	0.50212
1505:freqAGGC	miRNA binding site	0.502104
1062:freq0ATA	full mature miRNA sequence	0.502099
1961:freqGTCC	only on mRNA target sequence	0.502095
1418:freq0TTA	miRNA binding site	0.502039
1666:freqCACA	miRNA binding site	0.502007
159:freqACGT	upstream and downstream extend 30 bps of mRNA interaction	0.501954
1113:freq0CTC	full mature miRNA sequence	0.501947
1880:freqTACG	only on mRNA target sequence	0.501906
1699:freqCGCT	miRNA binding site	0.50189
783:freqAAAT	miRNA seed region 1-95	0.501882
1101:freq0GGC	full mature miRNA sequence	0.501859
1662:freqCAGA	miRNA binding site	0.501833
1698:freqCGCA	miRNA binding site	0.501828
1466:freqAATA	miRNA binding site	0.501823
490:freqACAA	miRNA precursor	0.5018
1923:freqTCGT	only on mRNA target sequence	0.501787
1313:freqGCCC	full mature miRNA sequence	0.501759
911:freqGAAT	miRNA seed region 1-223	0.50175
268:freqGGTG	upstream and downstream extend 30 bps of mRNA interaction	0.50173
1896:freqTTCG	only on mRNA target sequence	0.501714
383:freq0ATT	miRNA precursor	0.501662
259:freqGTCT	upstream and downstream extend 30 bps of mRNA interaction	0.501645
6:seed_region_perfect_match_2_8	whether perfect from p2 to p8	0.501642
513:freqTATC	miRNA precursor	0.501598
1713:freqCCGC	miRNA binding site	0.501581
1575:freqTCAT	miRNA binding site	0.501563
1359:freqCGCT	full mature miRNA sequence	0.501561
46:freq0AGA	upstream and downstream extend 30 bps of mRNA interaction	0.501547
222:freqTCGA	upstream and downstream extend 30 bps of mRNA interaction	0.501539
331:freqCGTT	upstream and downstream extend 30 bps of mRNA interaction	0.501526
1031:freqCCGT	miRNA seed region 1-343	0.501498
1189:freqTAAC	full mature miRNA sequence	0.501487
1517:freqACTC	miRNA binding site	0.501486
236:freqGATG	upstream and downstream extend 30 bps of mRNA interaction	0.501467
2038:freqCGCA	only on mRNA target sequence	0.50145
1703:freqCCAT	miRNA binding site	0.50145
2030:freqCGTA	only on mRNA target sequence	0.501418
2027:freqCGAT	only on mRNA target sequence	0.501417
1832:freqATCG	only on mRNA target sequence	0.501401
1922:freqTCGA	only on mRNA target sequence	0.501385
1004:freqCTCG	miRNA seed region 1-316	0.501382
147:freqAGCT	upstream and downstream extend 30 bps of mRNA interaction	0.501357
2051:freqCCGT	only on mRNA target sequence	0.501346
1976:freqGGCG	only on mRNA target sequence	0.501273
1859:freqACGT	only on mRNA target sequence	0.501267
1047:freq00TT	full mature miRNA sequence	0.501225
1251:freqGAAT	full mature miRNA sequence	0.501193
904:freqTCGG	miRNA seed region 1-216	0.501188
1151:freqATCT	full mature miRNA sequence	0.501179
459:freqATAT	miRNA precursor	0.501177
473:freqATCC	miRNA precursor	0.501172
1542:freqTTAA	miRNA binding site	0.501148
128:freqATGG	upstream and downstream extend 30 bps of mRNA interaction	0.501136
959:freqGCAT	miRNA seed region 1-271	0.501131
451:freqAAGT	miRNA precursor	0.501122
7:seed_region_perfect_match_1_7	whether perfect from p1 to p7	0.501118
317:freqCTTC	upstream and downstream extend 30 bps of mRNA interaction	0.501106
540:freqTGAG	miRNA precursor	0.501081
1138:freqATAA	full mature miRNA sequence	0.501025
2008:freqCACG	only on mRNA target sequence	0.500996
2033:freqCGTC	only on mRNA target sequence	0.500943
1928:freqTCCG	only on mRNA target sequence	0.500941
4:seed_region_perfect_match_1_8	whether perfect from p1 to p8	0.500937
1528:freqTAAG	miRNA binding site	0.500879
1112:freq0CTG	full mature miRNA sequence	0.50084
600:freqGTCG	miRNA precursor	0.500831
80:freq0GGG	upstream and downstream extend 30 bps of mRNA interaction	0.500811
327:freqCGAT	upstream and downstream extend 30 bps of mRNA interaction	0.50081
1166:freqAGCA	full mature miRNA sequence	0.500791
527:freqTTTT	miRNA precursor	0.500694
223:freqTCGT	upstream and downstream extend 30 bps of mRNA interaction	0.500686
892:freqTGCG	miRNA seed region 1-204	0.500682
227:freqTCCT	upstream and downstream extend 30 bps of mRNA interaction	0.500666
1960:freqGTCG	only on mRNA target sequence	0.500651
1874:freqTAGA	only on mRNA target sequence	0.500595
2026:freqCGAA	only on mRNA target sequence	0.500543
1988:freqGCGG	only on mRNA target sequence	0.500525
977:freqCAAC	miRNA seed region 1-289	0.500508
1668:freqCACG	miRNA binding site	0.500487
1987:freqGCGT	only on mRNA target sequence	0.50048
1483:freqATTT	miRNA binding site	0.500461
93:freq0CTC	upstream and downstream extend 30 bps of mRNA interaction	0.50042
1036:freqCCCG	miRNA seed region 1-348	0.500398
1123:freqAAAT	full mature miRNA sequence	0.500384
1567:freqTGGT	miRNA binding site	0.500346
1548:freqTTTG	miRNA binding site	0.500344
254:freqGTGA	upstream and downstream extend 30 bps of mRNA interaction	0.500303
290:freqGCCA	upstream and downstream extend 30 bps of mRNA interaction	0.500289
1848:freqAGCG	only on mRNA target sequence	0.500287
634:freqCAAA	miRNA precursor	0.500269
1925:freqTCGC	only on mRNA target sequence	0.500259
1861:freqACGC	only on mRNA target sequence	0.500247
1239:freqTCTT	full mature miRNA sequence	0.500218
1986:freqGCGA	only on mRNA target sequence	0.500205
1519:freqACGT	miRNA binding site	0.500164
2053:freqCCGC	only on mRNA target sequence	0.500105
1280:freqGTCG	full mature miRNA sequence	0.500092
134:freqAGAA	upstream and downstream extend 30 bps of mRNA interaction	0.500074
165:freqACCC	upstream and downstream extend 30 bps of mRNA interaction	0.500073
1267:freqGTAT	full mature miRNA sequence	0.500048
1593:freqGAAC	miRNA binding site	0.500046
2035:freqCGGT	only on mRNA target sequence	0.500036
226:freqTCCA	upstream and downstream extend 30 bps of mRNA interaction	0.500035
931:freqGTTT	miRNA seed region 1-243	0.500021
196:freqTTCG	upstream and downstream extend 30 bps of mRNA interaction	0.49998
354:freqCCCA	upstream and downstream extend 30 bps of mRNA interaction	0.499978
1632:freqGGGG	miRNA binding site	0.499958
1533:freqTATC	miRNA binding site	0.499929
132:freqATCG	upstream and downstream extend 30 bps of mRNA interaction	0.499914
1325:freqCAGC	full mature miRNA sequence	0.499833
1371:freqCCGT	full mature miRNA sequence	0.499832
811:freqATCT	miRNA seed region 1-123	0.49983
437:freq0CGC	miRNA precursor	0.499808
237:freqGATC	upstream and downstream extend 30 bps of mRNA interaction	0.499726
817:freqAGAC	miRNA seed region 1-129	0.499704
326:freqCGAA	upstream and downstream extend 30 bps of mRNA interaction	0.499702
1194:freqTAGA	full mature miRNA sequence	0.499702
1930:freqGAAA	only on mRNA target sequence	0.4996
421:freq0GGC	miRNA precursor	0.49958
1059:freq0AAT	full mature miRNA sequence	0.499552
1358:freqCGCA	full mature miRNA sequence	0.499547
1128:freqAATG	full mature miRNA sequence	0.499542
2039:freqCGCT	only on mRNA target sequence	0.499538
239:freqGAGT	upstream and downstream extend 30 bps of mRNA interaction	0.499533
2031:freqCGTT	only on mRNA target sequence	0.499507
1580:freqTCTG	miRNA binding site	0.499497
141:freqAGTC	upstream and downstream extend 30 bps of mRNA interaction	0.499428
2041:freqCGCC	only on mRNA target sequence	0.499422
798:freqATAA	miRNA seed region 1-110	0.499415
1508:freqAGCG	miRNA binding site	0.499402
1657:freqCAAC	miRNA binding site	0.499353
1473:freqAAGC	miRNA binding site	0.499345
1912:freqTGCG	only on mRNA target sequence	0.499343
1205:freqTTAC	full mature miRNA sequence	0.499296
1606:freqGTAA	miRNA binding site	0.499233
1620:freqGTCG	miRNA binding site	0.499228
1669:freqCACC	miRNA binding site	0.499218
1039:occurrences_of_g_miRNA	full mature miRNA sequence	0.499217
1488:freqATGG	miRNA binding site	0.499204
224:freqTCGG	upstream and downstream extend 30 bps of mRNA interaction	0.499187
230:freqGAAA	upstream and downstream extend 30 bps of mRNA interaction	0.499181
926:freqGTAA	miRNA seed region 1-238	0.499157
49:freq0AGC	upstream and downstream extend 30 bps of mRNA interaction	0.499153
1477:freqAACC	miRNA binding site	0.499143
1693:freqCGTC	miRNA binding site	0.499131
863:freqTTAT	miRNA seed region 1-175	0.499112
160:freqACGG	upstream and downstream extend 30 bps of mRNA interaction	0.499108
1476:freqAACG	miRNA binding site	0.499099
301:freqCATC	upstream and downstream extend 30 bps of mRNA interaction	0.499081
1496:freqAGAG	miRNA binding site	0.499081
838:freqACGA	miRNA seed region 1-150	0.499077
363:freq00AT	miRNA precursor	0.499067
1521:freqACGC	miRNA binding site	0.499056
137:freqAGAC	upstream and downstream extend 30 bps of mRNA interaction	0.499032
2037:freqCGGC	only on mRNA target sequence	0.499002
1007:freqCGAT	miRNA seed region 1-319	0.49894
671:freqCGTT	miRNA precursor	0.498928
1210:freqTTGA	full mature miRNA sequence	0.498858
1524:freqACCG	miRNA binding site	0.498845
1490:freqATCA	miRNA binding site	0.498798
1013:freqCGTC	miRNA seed region 1-325	0.498746
813:freqATCC	miRNA seed region 1-125	0.498723
1989:freqGCGC	only on mRNA target sequence	0.498693
1634:freqGGCA	miRNA binding site	0.49869
208:freqTGGG	upstream and downstream extend 30 bps of mRNA interaction	0.498671
1784:freq0GCG	only on mRNA target sequence	0.498603
1011:freqCGTT	miRNA seed region 1-323	0.498588
1145:freqATTC	full mature miRNA sequence	0.498555
1229:freqTGGC	full mature miRNA sequence	0.498549
1514:freqACTA	miRNA binding site	0.498505
842:freqACCA	miRNA seed region 1-154	0.498488
1042:freq00AA	full mature miRNA sequence	0.498457
603:freqGGAT	miRNA precursor	0.498454
1006:freqCGAA	miRNA seed region 1-318	0.498403
1338:freqCTGA	full mature miRNA sequence	0.49839
1470:freqAAGA	miRNA binding site	0.498358
1125:freqAAAC	full mature miRNA sequence	0.498324
848:freqTAAG	miRNA seed region 1-160	0.498305
711:freq00GT	miRNA seed region 1-23	0.498296
1061:freq0AAC	full mature miRNA sequence	0.498284
1219:freqTGAT	full mature miRNA sequence	0.498283
1655:freqCAAT	miRNA binding site	0.498267
1155:freqAGAT	full mature miRNA sequence	0.498252
1513:freqACAC	miRNA binding site	0.498225
834:freqACTA	miRNA seed region 1-146	0.498215
940:freqGTCG	miRNA seed region 1-252	0.498199
989:freqCACC	miRNA seed region 1-301	0.498197
897:freqTCAC	miRNA seed region 1-209	0.498168
1585:freqTCGC	miRNA binding site	0.498164
975:freqCAAT	miRNA seed region 1-287	0.498152
854:freqTAGA	miRNA seed region 1-166	0.49815
876:freqTTCG	miRNA seed region 1-188	0.498145
52:freq0ACG	upstream and downstream extend 30 bps of mRNA interaction	0.498142
949:freqGGTC	miRNA seed region 1-261	0.498081
2040:freqCGCG	only on mRNA target sequence	0.498076
860:freqTACG	miRNA seed region 1-172	0.497997
749:freq0TCC	miRNA seed region 1-61	0.497986
967:freqGCGT	miRNA seed region 1-279	0.497977
1136:freqAACG	full mature miRNA sequence	0.497976
839:freqACGT	miRNA seed region 1-151	0.497955
1647:freqGCGT	miRNA binding site	0.497944
1518:freqACGA	miRNA binding site	0.497933
1573:freqTGCC	miRNA binding site	0.49792
1522:freqACCA	miRNA binding site	0.49787
1257:freqGATC	full mature miRNA sequence	0.497858
1658:freqCATA	miRNA binding site	0.497839
1532:freqTATG	miRNA binding site	0.497836
521:freqTACC	miRNA precursor	0.497809
1696:freqCGGG	miRNA binding site	0.497792
618:freqGCAA	miRNA precursor	0.497789
737:freq0TAC	miRNA seed region 1-49	0.497764
1457:freq0CGC	miRNA binding site	0.497762
1649:freqGCGC	miRNA binding site	0.497742
1797:freq0CGC	only on mRNA target sequence	0.49774
571:freqGAAT	miRNA precursor	0.497739
1109:freq0CAC	full mature miRNA sequence	0.497693
350:freqCCGA	upstream and downstream extend 30 bps of mRNA interaction	0.497686
1689:freqCGAC	miRNA binding site	0.497665
274:freqGGCA	upstream and downstream extend 30 bps of mRNA interaction	0.497646
1704:freqCCAG	miRNA binding site	0.497623
233:freqGAAC	upstream and downstream extend 30 bps of mRNA interaction	0.497614
1127:freqAATT	full mature miRNA sequence	0.497603
1026:freqCCTA	miRNA seed region 1-338	0.497598
1181:freqACGC	full mature miRNA sequence	0.497563
1038:occurrences_of_c_miRNA	full mature miRNA sequence	0.497481
324:freqCTCG	upstream and downstream extend 30 bps of mRNA interaction	0.497479
265:freqGGAC	upstream and downstream extend 30 bps of mRNA interaction	0.497455
1188:freqTAAG	full mature miRNA sequence	0.497441
1691:freqCGTT	miRNA binding site	0.497344
1444:freq0GCG	miRNA binding site	0.497331
1549:freqTTTC	miRNA binding site	0.497304
901:freqTCTC	miRNA seed region 1-213	0.497302
260:freqGTCG	upstream and downstream extend 30 bps of mRNA interaction	0.497288
1540:freqTACG	miRNA binding site	0.497288
814:freqAGAA	miRNA seed region 1-126	0.497264
1603:freqGACT	miRNA binding site	0.497226
329:freqCGAC	upstream and downstream extend 30 bps of mRNA interaction	0.497159
1404:freq0ATG	miRNA binding site	0.497144
841:freqACGC	miRNA seed region 1-153	0.497111
1296:freqGGCG	full mature miRNA sequence	0.497059
648:freqCACG	miRNA precursor	0.497034
1185:freqACCC	full mature miRNA sequence	0.496997
1164:freqAGGG	full mature miRNA sequence	0.496969
1203:freqTTAT	full mature miRNA sequence	0.496939
1154:freqAGAA	full mature miRNA sequence	0.496928
929:freqGTAC	miRNA seed region 1-241	0.496927
328:freqCGAG	upstream and downstream extend 30 bps of mRNA interaction	0.496927
746:freq0TCA	miRNA seed region 1-58	0.49691
853:freqTATC	miRNA seed region 1-165	0.496909
909:freqTCCC	miRNA seed region 1-221	0.496893
1714:freqCCCA	miRNA binding site	0.496893
73:freq0GAC	upstream and downstream extend 30 bps of mRNA interaction	0.496888
1590:freqGAAA	miRNA binding site	0.49687
1558:freqTGAA	miRNA binding site	0.496859
1331:freqCTAT	full mature miRNA sequence	0.496854
1701:freqCGCC	miRNA binding site	0.49683
351:freqCCGT	upstream and downstream extend 30 bps of mRNA interaction	0.496824
369:freq00TC	miRNA precursor	0.496822
902:freqTCGA	miRNA seed region 1-214	0.496815
795:freqAACT	miRNA seed region 1-107	0.496785
742:freq0TGA	miRNA seed region 1-54	0.496726
1236:freqTCAG	full mature miRNA sequence	0.496723
48:freq0AGG	upstream and downstream extend 30 bps of mRNA interaction	0.496684
1430:freq0GAA	miRNA binding site	0.496679
787:freqAATT	miRNA seed region 1-99	0.496666
1304:freqGCTG	full mature miRNA sequence	0.496652
924:freqGACG	miRNA seed region 1-236	0.496641
1582:freqTCGA	miRNA binding site	0.496623
905:freqTCGC	miRNA seed region 1-217	0.496576
850:freqTATA	miRNA seed region 1-162	0.496555
164:freqACCG	upstream and downstream extend 30 bps of mRNA interaction	0.496539
966:freqGCGA	miRNA seed region 1-278	0.496528
765:freq0GCC	miRNA seed region 1-77	0.496526
796:freqAACG	miRNA seed region 1-108	0.496516
968:freqGCGG	miRNA seed region 1-280	0.496511
957:freqGGCC	miRNA seed region 1-269	0.496499
1700:freqCGCG	miRNA binding site	0.496424
1479:freqATAT	miRNA binding site	0.496417
786:freqAATA	miRNA seed region 1-98	0.496393
825:freqAGGC	miRNA seed region 1-137	0.49635
930:freqGTTA	miRNA seed region 1-242	0.496333
1707:freqCCTT	miRNA binding site	0.496277
1546:freqTTTA	miRNA binding site	0.496269
864:freqTTAG	miRNA seed region 1-176	0.496261
1298:freqGCAA	full mature miRNA sequence	0.49626
95:freq0CGT	upstream and downstream extend 30 bps of mRNA interaction	0.496256
1541:freqTACC	miRNA binding site	0.496231
837:freqACTC	miRNA seed region 1-149	0.496223
773:freq0CTC	miRNA seed region 1-85	0.496171
728:freq0AGG	miRNA seed region 1-40	0.496136
639:freqCATT	miRNA precursor	0.496135
68:freq0TCG	upstream and downstream extend 30 bps of mRNA interaction	0.496126
136:freqAGAG	upstream and downstream extend 30 bps of mRNA interaction	0.496104
1373:freqCCGC	full mature miRNA sequence	0.496059
1020:freqCGCG	miRNA seed region 1-332	0.495993
797:freqAACC	miRNA seed region 1-109	0.495993
244:freqGACG	upstream and downstream extend 30 bps of mRNA interaction	0.495977
828:freqAGCG	miRNA seed region 1-140	0.495972
903:freqTCGT	miRNA seed region 1-215	0.495954
812:freqATCG	miRNA seed region 1-124	0.495952
1009:freqCGAC	miRNA seed region 1-321	0.495939
1017:freqCGGC	miRNA seed region 1-329	0.495926
844:freqACCG	miRNA seed region 1-156	0.495924
983:freqCAGT	miRNA seed region 1-295	0.495922
679:freqCGCT	miRNA precursor	0.495909
1705:freqCCAC	miRNA binding site	0.495884
1003:freqCTCT	miRNA seed region 1-315	0.495866
976:freqCAAG	miRNA seed region 1-288	0.495835
1681:freqCTGC	miRNA binding site	0.495815
200:freqTGAG	upstream and downstream extend 30 bps of mRNA interaction	0.495777
1572:freqTGCG	miRNA binding site	0.495776
1069:freq0AGC	full mature miRNA sequence	0.495748
1481:freqATAC	miRNA binding site	0.495743
899:freqTCTT	miRNA seed region 1-211	0.495739
344:freqCCAG	upstream and downstream extend 30 bps of mRNA interaction	0.495661
262:freqGGAA	upstream and downstream extend 30 bps of mRNA interaction	0.495652
866:freqTTTA	miRNA seed region 1-178	0.495635
402:freq0TGA	miRNA precursor	0.495633
321:freqCTGC	upstream and downstream extend 30 bps of mRNA interaction	0.495609
1595:freqGATT	miRNA binding site	0.495589
698:occurrences_of_c_seed_region	miRNA seed region 1-10	0.495578
445:freqAAAC	miRNA precursor	0.495575
898:freqTCTA	miRNA seed region 1-210	0.495557
1178:freqACGA	full mature miRNA sequence	0.495549
1618:freqGTCA	miRNA binding site	0.495522
1293:freqGGGC	full mature miRNA sequence	0.495521
1021:freqCGCC	miRNA seed region 1-333	0.495514
1193:freqTATC	full mature miRNA sequence	0.495506
1273:freqGTTC	full mature miRNA sequence	0.495496
1179:freqACGT	full mature miRNA sequence	0.495493
1539:freqTACT	miRNA binding site	0.495477
467:freqATGT	miRNA precursor	0.495459
1111:freq0CTT	full mature miRNA sequence	0.495453
972:freqGCCG	miRNA seed region 1-284	0.49539
19:occurrences_of_g_extend	upstream and downstream extend 30 bps of mRNA interaction	0.495352
1648:freqGCGG	miRNA binding site	0.495241
918:freqGAGA	miRNA seed region 1-230	0.495225
1547:freqTTTT	miRNA binding site	0.495219
1609:freqGTAC	miRNA binding site	0.495178
287:freqGCGT	upstream and downstream extend 30 bps of mRNA interaction	0.495175
1650:freqGCCA	miRNA binding site	0.495118
1033:freqCCGC	miRNA seed region 1-345	0.495086
1482:freqATTA	miRNA binding site	0.495071
938:freqGTCA	miRNA seed region 1-250	0.495055
1023:freqCCAT	miRNA seed region 1-335	0.495046
1604:freqGACG	miRNA binding site	0.495042
1126:freqAATA	full mature miRNA sequence	0.495018
1019:freqCGCT	miRNA seed region 1-331	0.495017
875:freqTTCT	miRNA seed region 1-187	0.495002
424:freq0GCG	miRNA precursor	0.495002
849:freqTAAC	miRNA seed region 1-161	0.49498
332:freqCGTG	upstream and downstream extend 30 bps of mRNA interaction	0.494963
1032:freqCCGG	miRNA seed region 1-344	0.49496
1328:freqCACG	full mature miRNA sequence	0.494959
1702:freqCCAA	miRNA binding site	0.494945
304:freqCAGG	upstream and downstream extend 30 bps of mRNA interaction	0.494934
1157:freqAGAC	full mature miRNA sequence	0.494909
608:freqGGTG	miRNA precursor	0.494908
969:freqGCGC	miRNA seed region 1-281	0.494843
1557:freqTTCC	miRNA binding site	0.494792
1349:freqCGAC	full mature miRNA sequence	0.494779
1353:freqCGTC	full mature miRNA sequence	0.494754
1317:freqCAAC	full mature miRNA sequence	0.494746
939:freqGTCT	miRNA seed region 1-251	0.494716
906:freqTCCA	miRNA seed region 1-218	0.494713
309:freqCACC	upstream and downstream extend 30 bps of mRNA interaction	0.494711
1200:freqTACG	full mature miRNA sequence	0.49468
1237:freqTCAC	full mature miRNA sequence	0.494654
1012:freqCGTG	miRNA seed region 1-324	0.49464
932:freqGTTG	miRNA seed region 1-244	0.494618
225:freqTCGC	upstream and downstream extend 30 bps of mRNA interaction	0.494616
598:freqGTCA	miRNA precursor	0.494593
859:freqTACT	miRNA seed region 1-171	0.494585
149:freqAGCC	upstream and downstream extend 30 bps of mRNA interaction	0.49458
269:freqGGTC	upstream and downstream extend 30 bps of mRNA interaction	0.494557
884:freqTGTG	miRNA seed region 1-196	0.494522
1022:freqCCAA	miRNA seed region 1-334	0.49452
1122:freqAAAA	full mature miRNA sequence	0.494512
919:freqGAGT	miRNA seed region 1-231	0.494445
333:freqCGTC	upstream and downstream extend 30 bps of mRNA interaction	0.494443
1014:freqCGGA	miRNA seed region 1-326	0.494441
1628:freqGGTG	miRNA binding site	0.494405
1247:freqTCCT	full mature miRNA sequence	0.494372
895:freqTCAT	miRNA seed region 1-207	0.494316
1561:freqTGAC	miRNA binding site	0.494309
1520:freqACGG	miRNA binding site	0.49429
335:freqCGGT	upstream and downstream extend 30 bps of mRNA interaction	0.494279
94:freq0CGA	upstream and downstream extend 30 bps of mRNA interaction	0.494275
1274:freqGTGA	full mature miRNA sequence	0.494272
927:freqGTAT	miRNA seed region 1-239	0.49427
756:freq0GTG	miRNA seed region 1-68	0.494265
994:freqCTTA	miRNA seed region 1-306	0.49425
923:freqGACT	miRNA seed region 1-235	0.494215
355:freqCCCT	upstream and downstream extend 30 bps of mRNA interaction	0.494205
953:freqGGGC	miRNA seed region 1-265	0.494197
810:freqATCA	miRNA seed region 1-122	0.494148
302:freqCAGA	upstream and downstream extend 30 bps of mRNA interaction	0.494122
1656:freqCAAG	miRNA binding site	0.494115
738:freq0TTA	miRNA seed region 1-50	0.494091
991:freqCTAT	miRNA seed region 1-303	0.494088
1610:freqGTTA	miRNA binding site	0.494084
933:freqGTTC	miRNA seed region 1-245	0.494069
1169:freqAGCC	full mature miRNA sequence	0.494027
914:freqGATA	miRNA seed region 1-226	0.494026
1106:freq0CAA	full mature miRNA sequence	0.494005
161:freqACGC	upstream and downstream extend 30 bps of mRNA interaction	0.494003
345:freqCCAC	upstream and downstream extend 30 bps of mRNA interaction	0.493991
907:freqTCCT	miRNA seed region 1-219	0.493986
1652:freqGCCG	miRNA binding site	0.493958
541:freqTGAC	miRNA precursor	0.493906
334:freqCGGA	upstream and downstream extend 30 bps of mRNA interaction	0.493901
1605:freqGACC	miRNA binding site	0.493894
870:freqTTGA	miRNA seed region 1-182	0.493892
705:freq00AC	miRNA seed region 1-17	0.493888
228:freqTCCG	upstream and downstream extend 30 bps of mRNA interaction	0.493873
1271:freqGTTT	full mature miRNA sequence	0.493871
917:freqGATC	miRNA seed region 1-229	0.49385
1472:freqAAGG	miRNA binding site	0.493806
1351:freqCGTT	full mature miRNA sequence	0.493797
785:freqAAAC	miRNA seed region 1-97	0.49376
1025:freqCCAC	miRNA seed region 1-337	0.493758
1245:freqTCGC	full mature miRNA sequence	0.49374
806:freqATGA	miRNA seed region 1-118	0.493719
833:freqACAC	miRNA seed region 1-145	0.493699
669:freqCGAC	miRNA precursor	0.493686
572:freqGAAG	miRNA precursor	0.493672
775:freq0CGT	miRNA seed region 1-87	0.493638
865:freqTTAC	miRNA seed region 1-177	0.493624
1694:freqCGGA	miRNA binding site	0.493603
1544:freqTTAG	miRNA binding site	0.49357
308:freqCACG	upstream and downstream extend 30 bps of mRNA interaction	0.49354
1116:freq0CGG	full mature miRNA sequence	0.493535
840:freqACGG	miRNA seed region 1-152	0.49353
145:freqAGGC	upstream and downstream extend 30 bps of mRNA interaction	0.493524
1487:freqATGT	miRNA binding site	0.493513
245:freqGACC	upstream and downstream extend 30 bps of mRNA interaction	0.493504
1232:freqTGCG	full mature miRNA sequence	0.493482
1307:freqGCGT	full mature miRNA sequence	0.493474
83:freq0GCT	upstream and downstream extend 30 bps of mRNA interaction	0.493427
1266:freqGTAA	full mature miRNA sequence	0.493412
852:freqTATG	miRNA seed region 1-164	0.49341
1016:freqCGGG	miRNA seed region 1-328	0.493404
77:freq0GTC	upstream and downstream extend 30 bps of mRNA interaction	0.493346
1184:freqACCG	full mature miRNA sequence	0.493343
1029:freqCCTC	miRNA seed region 1-341	0.493333
803:freqATTT	miRNA seed region 1-115	0.493332
802:freqATTA	miRNA seed region 1-114	0.493332
801:freqATAC	miRNA seed region 1-113	0.493329
501:freqACGC	miRNA precursor	0.493295
629:freqGCGC	miRNA precursor	0.493276
821:freqAGTC	miRNA seed region 1-133	0.493267
1201:freqTACC	full mature miRNA sequence	0.493254
782:freqAAAA	miRNA seed region 1-94	0.493145
338:freqCGCA	upstream and downstream extend 30 bps of mRNA interaction	0.493117
1242:freqTCGA	full mature miRNA sequence	0.493117
291:freqGCCT	upstream and downstream extend 30 bps of mRNA interaction	0.493075
721:freq0AAC	miRNA seed region 1-33	0.493066
238:freqGAGA	upstream and downstream extend 30 bps of mRNA interaction	0.493045
1212:freqTTGG	full mature miRNA sequence	0.493027
1486:freqATGA	miRNA binding site	0.493012
1168:freqAGCG	full mature miRNA sequence	0.492978
910:freqGAAA	miRNA seed region 1-222	0.492973
1133:freqAAGC	full mature miRNA sequence	0.492922
978:freqCATA	miRNA seed region 1-290	0.492906
800:freqATAG	miRNA seed region 1-112	0.492903
1602:freqGACA	miRNA binding site	0.492885
1005:freqCTCC	miRNA seed region 1-317	0.492874
832:freqACAG	miRNA seed region 1-144	0.492868
1510:freqACAA	miRNA binding site	0.492793
1174:freqACTA	full mature miRNA sequence	0.492759
915:freqGATT	miRNA seed region 1-227	0.49272
1299:freqGCAT	full mature miRNA sequence	0.492714
1223:freqTGTT	full mature miRNA sequence	0.492708
941:freqGTCC	miRNA seed region 1-253	0.492671
997:freqCTTC	miRNA seed region 1-309	0.492642
1624:freqGGAG	miRNA binding site	0.492639
508:freqTAAG	miRNA precursor	0.492635
229:freqTCCC	upstream and downstream extend 30 bps of mRNA interaction	0.492577
999:freqCTGT	miRNA seed region 1-311	0.492567
318:freqCTGA	upstream and downstream extend 30 bps of mRNA interaction	0.492493
336:freqCGGG	upstream and downstream extend 30 bps of mRNA interaction	0.492488
808:freqATGG	miRNA seed region 1-120	0.492475
1238:freqTCTA	full mature miRNA sequence	0.492471
913:freqGAAC	miRNA seed region 1-225	0.492401
1107:freq0CAT	full mature miRNA sequence	0.492356
365:freq00AC	miRNA precursor	0.492354
815:freqAGAT	miRNA seed region 1-127	0.49234
554:freqTCAA	miRNA precursor	0.492326
1235:freqTCAT	full mature miRNA sequence	0.492312
970:freqGCCA	miRNA seed region 1-282	0.492276
954:freqGGCA	miRNA seed region 1-266	0.492275
1143:freqATTT	full mature miRNA sequence	0.492258
1001:freqCTGC	miRNA seed region 1-313	0.492209
1137:freqAACC	full mature miRNA sequence	0.492205
468:freqATGG	miRNA precursor	0.492179
256:freqGTGG	upstream and downstream extend 30 bps of mRNA interaction	0.492178
1253:freqGAAC	full mature miRNA sequence	0.492165
799:freqATAT	miRNA seed region 1-111	0.492121
916:freqGATG	miRNA seed region 1-228	0.492102
1343:freqCTCT	full mature miRNA sequence	0.492072
30:freq00GA	upstream and downstream extend 30 bps of mRNA interaction	0.492049
633:freqGCCC	miRNA precursor	0.492028
984:freqCAGG	miRNA seed region 1-296	0.492008
869:freqTTTC	miRNA seed region 1-181	0.491959
956:freqGGCG	miRNA seed region 1-268	0.491921
996:freqCTTG	miRNA seed region 1-308	0.491882
1596:freqGATG	miRNA binding site	0.491831
867:freqTTTT	miRNA seed region 1-179	0.491813
500:freqACGG	miRNA precursor	0.491806
982:freqCAGA	miRNA seed region 1-294	0.491805
661:freqCTGC	miRNA precursor	0.491791
1592:freqGAAG	miRNA binding site	0.49179
878:freqTGAA	miRNA seed region 1-190	0.491769
559:freqTCTT	miRNA precursor	0.491749
1177:freqACTC	full mature miRNA sequence	0.491725
240:freqGAGG	upstream and downstream extend 30 bps of mRNA interaction	0.491716
732:freq0ACG	miRNA seed region 1-44	0.491634
871:freqTTGT	miRNA seed region 1-183	0.491622
980:freqCATG	miRNA seed region 1-292	0.491577
88:freq0CAG	upstream and downstream extend 30 bps of mRNA interaction	0.491555
1052:freq00GG	full mature miRNA sequence	0.491542
1502:freqAGGA	miRNA binding site	0.491499
504:freqACCG	miRNA precursor	0.491463
286:freqGCGA	upstream and downstream extend 30 bps of mRNA interaction	0.491387
1326:freqCACA	full mature miRNA sequence	0.491318
888:freqTGGG	miRNA seed region 1-200	0.491281
1303:freqGCTT	full mature miRNA sequence	0.49127
448:freqAATG	miRNA precursor	0.491232
872:freqTTGG	miRNA seed region 1-184	0.491216
768:freq0CAG	miRNA seed region 1-80	0.491199
879:freqTGAT	miRNA seed region 1-191	0.491046
893:freqTGCC	miRNA seed region 1-205	0.491042
877:freqTTCC	miRNA seed region 1-189	0.491003
947:freqGGTT	miRNA seed region 1-259	0.490974
1070:freq0ACA	full mature miRNA sequence	0.490904
1419:freq0TTT	miRNA binding site	0.490882
241:freqGAGC	upstream and downstream extend 30 bps of mRNA interaction	0.4908
576:freqGATG	miRNA precursor	0.490775
1616:freqGTGG	miRNA binding site	0.49077
1034:freqCCCA	miRNA seed region 1-346	0.490742
1599:freqGAGT	miRNA binding site	0.490742
761:freq0GGC	miRNA seed region 1-73	0.490731
912:freqGAAG	miRNA seed region 1-224	0.490712
1261:freqGAGC	full mature miRNA sequence	0.49069
584:freqGACG	miRNA precursor	0.490652
525:freqTTAC	miRNA precursor	0.490631
942:freqGGAA	miRNA seed region 1-254	0.490541
995:freqCTTT	miRNA seed region 1-307	0.490531
1412:freq0ACG	miRNA binding site	0.490427
1309:freqGCGC	full mature miRNA sequence	0.490393
691:freqCCGT	miRNA precursor	0.49037
478:freqAGTA	miRNA precursor	0.490366
491:freqACAT	miRNA precursor	0.490338
1360:freqCGCG	full mature miRNA sequence	0.490312
1623:freqGGAT	miRNA binding site	0.490308
830:freqACAA	miRNA seed region 1-142	0.490307
1320:freqCATG	full mature miRNA sequence	0.490282
69:freq0TCC	upstream and downstream extend 30 bps of mRNA interaction	0.490267
232:freqGAAG	upstream and downstream extend 30 bps of mRNA interaction	0.490259
1318:freqCATA	full mature miRNA sequence	0.490253
998:freqCTGA	miRNA seed region 1-310	0.490216
566:freqTCCA	miRNA precursor	0.490197
1173:freqACAC	full mature miRNA sequence	0.490191
680:freqCGCG	miRNA precursor	0.490188
148:freqAGCG	upstream and downstream extend 30 bps of mRNA interaction	0.490157
1523:freqACCT	miRNA binding site	0.490125
792:freqAAGG	miRNA seed region 1-104	0.490121
992:freqCTAG	miRNA seed region 1-304	0.490119
822:freqAGGA	miRNA seed region 1-134	0.49011
1130:freqAAGA	full mature miRNA sequence	0.490041
1150:freqATCA	full mature miRNA sequence	0.489897
1086:freq0TCA	full mature miRNA sequence	0.489832
1057:freq00CC	full mature miRNA sequence	0.489766
1258:freqGAGA	full mature miRNA sequence	0.489749
922:freqGACA	miRNA seed region 1-234	0.489693
212:freqTGCG	upstream and downstream extend 30 bps of mRNA interaction	0.48965
1269:freqGTAC	full mature miRNA sequence	0.489545
1024:freqCCAG	miRNA seed region 1-336	0.489519
305:freqCAGC	upstream and downstream extend 30 bps of mRNA interaction	0.489473
1264:freqGACG	full mature miRNA sequence	0.489464
748:freq0TCG	miRNA seed region 1-60	0.489327
499:freqACGT	miRNA precursor	0.489306
142:freqAGGA	upstream and downstream extend 30 bps of mRNA interaction	0.489274
492:freqACAG	miRNA precursor	0.48922
925:freqGACC	miRNA seed region 1-237	0.489145
357:freqCCCC	upstream and downstream extend 30 bps of mRNA interaction	0.489114
807:freqATGT	miRNA seed region 1-119	0.489095
1246:freqTCCA	full mature miRNA sequence	0.489084
498:freqACGA	miRNA precursor	0.489084
1077:freq0TAC	full mature miRNA sequence	0.489076
1622:freqGGAA	miRNA binding site	0.488958
646:freqCACA	miRNA precursor	0.488777
1675:freqCTTT	miRNA binding site	0.488745
1363:freqCCAT	full mature miRNA sequence	0.488688
325:freqCTCC	upstream and downstream extend 30 bps of mRNA interaction	0.488684
453:freqAAGC	miRNA precursor	0.488679
843:freqACCT	miRNA seed region 1-155	0.488676
881:freqTGAC	miRNA seed region 1-193	0.488636
1361:freqCGCC	full mature miRNA sequence	0.488598
209:freqTGGC	upstream and downstream extend 30 bps of mRNA interaction	0.488508
1322:freqCAGA	full mature miRNA sequence	0.488467
1060:freq0AAG	full mature miRNA sequence	0.488416
816:freqAGAG	miRNA seed region 1-128	0.488377
1141:freqATAC	full mature miRNA sequence	0.488201
868:freqTTTG	miRNA seed region 1-180	0.488172
703:freq00AT	miRNA seed region 1-15	0.488147
885:freqTGTC	miRNA seed region 1-197	0.48814
261:freqGTCC	upstream and downstream extend 30 bps of mRNA interaction	0.488123
673:freqCGTC	miRNA precursor	0.488074
883:freqTGTT	miRNA seed region 1-195	0.488034
1192:freqTATG	full mature miRNA sequence	0.488018
1139:freqATAT	full mature miRNA sequence	0.487953
379:freq0AAT	miRNA precursor	0.487825
1027:freqCCTT	miRNA seed region 1-339	0.487809
280:freqGCAG	upstream and downstream extend 30 bps of mRNA interaction	0.487734
206:freqTGGA	upstream and downstream extend 30 bps of mRNA interaction	0.487692
948:freqGGTG	miRNA seed region 1-260	0.487683
777:freq0CGC	miRNA seed region 1-89	0.487667
33:freq00GC	upstream and downstream extend 30 bps of mRNA interaction	0.487629
943:freqGGAT	miRNA seed region 1-255	0.487555
1108:freq0CAG	full mature miRNA sequence	0.487521
951:freqGGGT	miRNA seed region 1-263	0.487501
935:freqGTGT	miRNA seed region 1-247	0.487449
1315:freqCAAT	full mature miRNA sequence	0.487409
614:freqGGCA	miRNA precursor	0.48737
934:freqGTGA	miRNA seed region 1-246	0.487362
638:freqCATA	miRNA precursor	0.487351
446:freqAATA	miRNA precursor	0.487336
1165:freqAGGC	full mature miRNA sequence	0.487323
339:freqCGCT	upstream and downstream extend 30 bps of mRNA interaction	0.487282
1270:freqGTTA	full mature miRNA sequence	0.487255
1100:freq0GGG	full mature miRNA sequence	0.487172
741:freq0TTC	miRNA seed region 1-53	0.487153
945:freqGGAC	miRNA seed region 1-257	0.48715
1043:freq00AT	full mature miRNA sequence	0.487017
1278:freqGTCA	full mature miRNA sequence	0.487016
886:freqTGGA	miRNA seed region 1-198	0.486985
615:freqGGCT	miRNA precursor	0.486971
465:freqATTC	miRNA precursor	0.48678
273:freqGGGC	upstream and downstream extend 30 bps of mRNA interaction	0.486689
1354:freqCGGA	full mature miRNA sequence	0.486677
264:freqGGAG	upstream and downstream extend 30 bps of mRNA interaction	0.486669
1142:freqATTA	full mature miRNA sequence	0.486451
1263:freqGACT	full mature miRNA sequence	0.486391
378:freq0AAA	miRNA precursor	0.486388
64:freq0TGG	upstream and downstream extend 30 bps of mRNA interaction	0.486329
580:freqGAGG	miRNA precursor	0.486324
1078:freq0TTA	full mature miRNA sequence	0.486302
1180:freqACGG	full mature miRNA sequence	0.486298
285:freqGCTC	upstream and downstream extend 30 bps of mRNA interaction	0.486278
1329:freqCACC	full mature miRNA sequence	0.486265
599:freqGTCT	miRNA precursor	0.486204
1337:freqCTTC	full mature miRNA sequence	0.486201
952:freqGGGG	miRNA seed region 1-264	0.4862
340:freqCGCG	upstream and downstream extend 30 bps of mRNA interaction	0.486171
1275:freqGTGT	full mature miRNA sequence	0.486143
275:freqGGCT	upstream and downstream extend 30 bps of mRNA interaction	0.486114
1625:freqGGAC	miRNA binding site	0.48604
292:freqGCCG	upstream and downstream extend 30 bps of mRNA interaction	0.486029
293:freqGCCC	upstream and downstream extend 30 bps of mRNA interaction	0.486012
92:freq0CTG	upstream and downstream extend 30 bps of mRNA interaction	0.486007
534:freqTTCA	miRNA precursor	0.485714
900:freqTCTG	miRNA seed region 1-212	0.485613
1250:freqGAAA	full mature miRNA sequence	0.485536
887:freqTGGT	miRNA seed region 1-199	0.485437
1312:freqGCCG	full mature miRNA sequence	0.485381
1566:freqTGGA	miRNA binding site	0.485328
1206:freqTTTA	full mature miRNA sequence	0.485325
1413:freq0ACC	miRNA binding site	0.485321
1218:freqTGAA	full mature miRNA sequence	0.485293
565:freqTCGC	miRNA precursor	0.485282
641:freqCATC	miRNA precursor	0.485222
1316:freqCAAG	full mature miRNA sequence	0.485072
1182:freqACCA	full mature miRNA sequence	0.485028
447:freqAATT	miRNA precursor	0.484916
575:freqGATT	miRNA precursor	0.484915
520:freqTACG	miRNA precursor	0.484863
553:freqTGCC	miRNA precursor	0.484852
78:freq0GGA	upstream and downstream extend 30 bps of mRNA interaction	0.484684
1362:freqCCAA	full mature miRNA sequence	0.48467
1117:freq0CGC	full mature miRNA sequence	0.484536
1148:freqATGG	full mature miRNA sequence	0.484512
37:freq00CC	upstream and downstream extend 30 bps of mRNA interaction	0.484492
1199:freqTACT	full mature miRNA sequence	0.484463
1458:freq0CCA	miRNA binding site	0.484429
764:freq0GCG	miRNA seed region 1-76	0.484367
776:freq0CGG	miRNA seed region 1-88	0.484077
1208:freqTTTG	full mature miRNA sequence	0.484047
1227:freqTGGT	full mature miRNA sequence	0.484022
1221:freqTGAC	full mature miRNA sequence	0.483951
456:freqAACG	miRNA precursor	0.483903
352:freqCCGG	upstream and downstream extend 30 bps of mRNA interaction	0.483899
284:freqGCTG	upstream and downstream extend 30 bps of mRNA interaction	0.48381
1209:freqTTTC	full mature miRNA sequence	0.48366
602:freqGGAA	miRNA precursor	0.483617
1630:freqGGGA	miRNA binding site	0.48354
1170:freqACAA	full mature miRNA sequence	0.483476
101:freq0CCC	upstream and downstream extend 30 bps of mRNA interaction	0.483476
390:freq0ACA	miRNA precursor	0.483382
627:freqGCGT	miRNA precursor	0.483371
514:freqTAGA	miRNA precursor	0.483271
1255:freqGATT	full mature miRNA sequence	0.483208
1265:freqGACC	full mature miRNA sequence	0.483008
1292:freqGGGG	full mature miRNA sequence	0.482975
1204:freqTTAG	full mature miRNA sequence	0.482921
356:freqCCCG	upstream and downstream extend 30 bps of mRNA interaction	0.482855
528:freqTTTG	miRNA precursor	0.482666
1308:freqGCGG	full mature miRNA sequence	0.482652
1091:freq0GAT	full mature miRNA sequence	0.482511
277:freqGGCC	upstream and downstream extend 30 bps of mRNA interaction	0.482504
1356:freqCGGG	full mature miRNA sequence	0.482447
589:freqGTAC	miRNA precursor	0.482431
824:freqAGGG	miRNA seed region 1-136	0.482263
32:freq00GG	upstream and downstream extend 30 bps of mRNA interaction	0.482224
72:freq0GAG	upstream and downstream extend 30 bps of mRNA interaction	0.482157
755:freq0GTT	miRNA seed region 1-67	0.482022
733:freq0ACC	miRNA seed region 1-45	0.481971
289:freqGCGC	upstream and downstream extend 30 bps of mRNA interaction	0.481838
433:freq0CTC	miRNA precursor	0.481631
1146:freqATGA	full mature miRNA sequence	0.481584
341:freqCGCC	upstream and downstream extend 30 bps of mRNA interaction	0.481525
393:freq0ACC	miRNA precursor	0.48148
362:freq00AA	miRNA precursor	0.481335
724:freq0ATG	miRNA seed region 1-36	0.481276
1104:freq0GCG	full mature miRNA sequence	0.481258
353:freqCCGC	upstream and downstream extend 30 bps of mRNA interaction	0.481174
658:freqCTGA	miRNA precursor	0.480933
276:freqGGCG	upstream and downstream extend 30 bps of mRNA interaction	0.480851
1215:freqTTCT	full mature miRNA sequence	0.480844
726:freq0AGA	miRNA seed region 1-38	0.480834
85:freq0GCC	upstream and downstream extend 30 bps of mRNA interaction	0.480728
1240:freqTCTG	full mature miRNA sequence	0.480654
348:freqCCTG	upstream and downstream extend 30 bps of mRNA interaction	0.480463
320:freqCTGG	upstream and downstream extend 30 bps of mRNA interaction	0.48031
1259:freqGAGT	full mature miRNA sequence	0.480278
288:freqGCGG	upstream and downstream extend 30 bps of mRNA interaction	0.480172
716:freq00CG	miRNA seed region 1-28	0.4801
936:freqGTGG	miRNA seed region 1-248	0.479871
404:freq0TGG	miRNA precursor	0.479818
1105:freq0GCC	full mature miRNA sequence	0.479694
526:freqTTTA	miRNA precursor	0.479587
632:freqGCCG	miRNA precursor	0.479383
739:freq0TTT	miRNA seed region 1-51	0.479343
944:freqGGAG	miRNA seed region 1-256	0.479238
1262:freqGACA	full mature miRNA sequence	0.478974
545:freqTGTC	miRNA precursor	0.478958
1310:freqGCCA	full mature miRNA sequence	0.47881
443:freqAAAT	miRNA precursor	0.478755
1365:freqCCAC	full mature miRNA sequence	0.478732
567:freqTCCT	miRNA precursor	0.478546
337:freqCGGC	upstream and downstream extend 30 bps of mRNA interaction	0.478483
747:freq0TCT	miRNA seed region 1-59	0.478405
1156:freqAGAG	full mature miRNA sequence	0.478281
454:freqAACA	miRNA precursor	0.47822
1433:freq0GAC	miRNA binding site	0.478081
1147:freqATGT	full mature miRNA sequence	0.477994
1207:freqTTTT	full mature miRNA sequence	0.477873
425:freq0GCC	miRNA precursor	0.477767
1217:freqTTCC	full mature miRNA sequence	0.477453
1183:freqACCT	full mature miRNA sequence	0.477371
1294:freqGGCA	full mature miRNA sequence	0.477252
628:freqGCGG	miRNA precursor	0.477088
488:freqAGCG	miRNA precursor	0.476973
1040:occurrences_of_a_miRNA	full mature miRNA sequence	0.476937
477:freqAGAC	miRNA precursor	0.476478
681:freqCGCC	miRNA precursor	0.476465
96:freq0CGG	upstream and downstream extend 30 bps of mRNA interaction	0.476385
1054:freq00CA	full mature miRNA sequence	0.476294
757:freq0GTC	miRNA seed region 1-69	0.476294
1072:freq0ACG	full mature miRNA sequence	0.476052
507:freqTAAT	miRNA precursor	0.475928
1132:freqAAGG	full mature miRNA sequence	0.475684
585:freqGACC	miRNA precursor	0.475512
586:freqGTAA	miRNA precursor	0.475479
1367:freqCCTT	full mature miRNA sequence	0.475472
1087:freq0TCT	full mature miRNA sequence	0.475444
605:freqGGAC	miRNA precursor	0.475201
100:freq0CCG	upstream and downstream extend 30 bps of mRNA interaction	0.474973
950:freqGGGA	miRNA seed region 1-262	0.474962
722:freq0ATA	miRNA seed region 1-34	0.474926
709:freq00TC	miRNA seed region 1-21	0.474657
503:freqACCT	miRNA precursor	0.474621
1288:freqGGTG	full mature miRNA sequence	0.474481
1256:freqGATG	full mature miRNA sequence	0.474472
1252:freqGAAG	full mature miRNA sequence	0.474413
450:freqAAGA	miRNA precursor	0.474151
1374:freqCCCA	full mature miRNA sequence	0.473859
750:freq0GAA	miRNA seed region 1-62	0.4738
579:freqGAGT	miRNA precursor	0.473714
485:freqAGGC	miRNA precursor	0.473691
1283:freqGGAT	full mature miRNA sequence	0.473596
429:freq0CAC	miRNA precursor	0.473449
1233:freqTGCC	full mature miRNA sequence	0.473351
1364:freqCCAG	full mature miRNA sequence	0.473167
552:freqTGCG	miRNA precursor	0.472742
407:freq0TCT	miRNA precursor	0.472736
380:freq0AAG	miRNA precursor	0.472712
389:freq0AGC	miRNA precursor	0.472608
1282:freqGGAA	full mature miRNA sequence	0.472208
1341:freqCTGC	full mature miRNA sequence	0.472126
743:freq0TGT	miRNA seed region 1-55	0.471945
538:freqTGAA	miRNA precursor	0.471336
778:freq0CCA	miRNA seed region 1-90	0.471317
1081:freq0TTC	full mature miRNA sequence	0.471178
364:freq00AG	miRNA precursor	0.471094
97:freq0CGC	upstream and downstream extend 30 bps of mRNA interaction	0.471053
36:freq00CG	upstream and downstream extend 30 bps of mRNA interaction	0.470954
1092:freq0GAG	full mature miRNA sequence	0.470924
753:freq0GAC	miRNA seed region 1-65	0.470529
489:freqAGCC	miRNA precursor	0.470249
581:freqGAGC	miRNA precursor	0.469945
561:freqTCTC	miRNA precursor	0.469944
470:freqATCA	miRNA precursor	0.469867
84:freq0GCG	upstream and downstream extend 30 bps of mRNA interaction	0.469451
1285:freqGGAC	full mature miRNA sequence	0.469443
578:freqGAGA	miRNA precursor	0.469387
81:freq0GGC	upstream and downstream extend 30 bps of mRNA interaction	0.469266
751:freq0GAT	miRNA seed region 1-63	0.469003
1066:freq0AGA	full mature miRNA sequence	0.468939
642:freqCAGA	miRNA precursor	0.468915
1162:freqAGGA	full mature miRNA sequence	0.468654
463:freqATTT	miRNA precursor	0.467812
392:freq0ACG	miRNA precursor	0.46768
1084:freq0TGG	full mature miRNA sequence	0.467611
582:freqGACA	miRNA precursor	0.467585
717:freq00CC	miRNA seed region 1-29	0.467425
384:freq0ATG	miRNA precursor	0.466515
687:freqCCTT	miRNA precursor	0.466378
557:freqTCAC	miRNA precursor	0.465729
573:freqGAAC	miRNA precursor	0.464606
[truncated: 60 more rows]

## Sheet: Remaining features after elimin
Feature (with index)	Description
15:alignment_according_clash	alignment score from clash data
3:terminal_base_matches_1_9_10	binding sites in p1,p9,p10
14:num_of_unpairing_bases	give the lengest continually dots which length is atleast 2 bp
2:extended_seed_region_binding	how many binding sites in seed region 1-10
1:seed_region_2_8	how many binding sites in seed region 2-8
1381:occurrences_of_t_miRNA binding site	miRNA binding site
1379:occurrences_of_g_miRNA binding site	miRNA binding site
1391:freq00GT	miRNA binding site
1380:occurrences_of_a_miRNA binding site	miRNA binding site
1378:occurrences_of_c_miRNA binding site	miRNA binding site
1388:freq00TG	miRNA binding site
1384:freq00AG	miRNA binding site
1386:freq00TA	miRNA binding site
1393:freq00GC	miRNA binding site
1395:freq00CT	miRNA binding site
1416:freq0TAG	miRNA binding site
1429:freq0TCC	miRNA binding site
1439:freq0GGT	miRNA binding site
1389:freq00TC	miRNA binding site
1461:freq0CCC	miRNA binding site
1420:freq0TTG	miRNA binding site
1387:freq00TT	miRNA binding site
1407:freq0AGT	miRNA binding site
1392:freq00GG	miRNA binding site
1608:freqGTAG	miRNA binding site
1442:freq0GCA	miRNA binding site
1589:freqTCCC	miRNA binding site
1551:freqTTGT	miRNA binding site
1443:freq0GCT	miRNA binding site
1394:freq00CA	miRNA binding site
1425:freq0TGC	miRNA binding site
1408:freq0AGG	miRNA binding site
1397:freq00CC	miRNA binding site
1434:freq0GTA	miRNA binding site
1396:freq00CG	miRNA binding site
1383:freq00AT	miRNA binding site
1570:freqTGCA	miRNA binding site
1715:freqCCCT	miRNA binding site
1503:freqAGGT	miRNA binding site
1460:freq0CCG	miRNA binding site
1459:freq0CCT	miRNA binding site
1423:freq0TGT	miRNA binding site
1626:freqGGTA	miRNA binding site
1535:freqTAGT	miRNA binding site
1437:freq0GTC	miRNA binding site
1452:freq0CTG	miRNA binding site
1382:freq00AA	miRNA binding site
1536:freqTAGG	miRNA binding site
1436:freq0GTG	miRNA binding site
1612:freqGTTG	miRNA binding site
1716:freqCCCG	miRNA binding site
1685:freqCTCC	miRNA binding site
1441:freq0GGC	miRNA binding site
1435:freq0GTT	miRNA binding site
1453:freq0CTC	miRNA binding site
1405:freq0ATC	miRNA binding site
1571:freqTGCT	miRNA binding site
1450:freq0CTA	miRNA binding site
1680:freqCTGG	miRNA binding site
1627:freqGGTT	miRNA binding site
1617:freqGTGC	miRNA binding site
1451:freq0CTT	miRNA binding site
1641:freqGCAC	miRNA binding site
1621:freqGTCC	miRNA binding site
1411:freq0ACT	miRNA binding site
1448:freq0CAG	miRNA binding site
1709:freqCCTC	miRNA binding site
1667:freqCACT	miRNA binding site
1568:freqTGGG	miRNA binding site
1414:freq0TAA	miRNA binding site
1710:freqCCGA	miRNA binding site
1631:freqGGGT	miRNA binding site
1398:freq0AAA	miRNA binding site
1399:freq0AAT	miRNA binding site
1640:freqGCAG	miRNA binding site
1454:freq0CGA	miRNA binding site
12:distance_to_closest_cds_or_3utr_end	minimum distance to cds or to 3utr
2058:open degree'	number of dots in targets structure
17:palindrome	number of palindrom on mRNA
1721:occurrences_of_t_target	only on mRNA target sequence
1720:occurrences_of_a_target	only on mRNA target sequence
1718:occurrences_of_c_target	only on mRNA target sequence
1734:freq00CA	only on mRNA target sequence
1723:freq00AT	only on mRNA target sequence
1726:freq00TA	only on mRNA target sequence
1725:freq00AC	only on mRNA target sequence
1735:freq00CT	only on mRNA target sequence
1727:freq00TT	only on mRNA target sequence
1719:occurrences_of_g_target	only on mRNA target sequence
1729:freq00TC	only on mRNA target sequence
1728:freq00TG	only on mRNA target sequence
1722:freq00AA	only on mRNA target sequence
1733:freq00GC	only on mRNA target sequence
1751:freq0ACT	only on mRNA target sequence
1737:freq00CC	only on mRNA target sequence
1791:freq0CTT	only on mRNA target sequence
1724:freq00AG	only on mRNA target sequence
1758:freq0TTA	only on mRNA target sequence
1782:freq0GCA	only on mRNA target sequence
1789:freq0CAC	only on mRNA target sequence
1743:freq0ATT	only on mRNA target sequence
1759:freq0TTT	only on mRNA target sequence
1731:freq00GT	only on mRNA target sequence
1765:freq0TGC	only on mRNA target sequence
1757:freq0TAC	only on mRNA target sequence
1732:freq00GG	only on mRNA target sequence
1766:freq0TCA	only on mRNA target sequence
1755:freq0TAT	only on mRNA target sequence
1753:freq0ACC	only on mRNA target sequence
1780:freq0GGG	only on mRNA target sequence
1786:freq0CAA	only on mRNA target sequence
1787:freq0CAT	only on mRNA target sequence
1790:freq0CTA	only on mRNA target sequence
1798:freq0CCA	only on mRNA target sequence
1799:freq0CCT	only on mRNA target sequence
1754:freq0TAA	only on mRNA target sequence
1793:freq0CTC	only on mRNA target sequence
1750:freq0ACA	only on mRNA target sequence
1767:freq0TCT	only on mRNA target sequence
1739:freq0AAT	only on mRNA target sequence
1741:freq0AAC	only on mRNA target sequence
1748:freq0AGG	only on mRNA target sequence
1761:freq0TTC	only on mRNA target sequence
1742:freq0ATA	only on mRNA target sequence
1744:freq0ATG	only on mRNA target sequence
1745:freq0ATC	only on mRNA target sequence
1778:freq0GGA	only on mRNA target sequence
1910:freqTGCA	only on mRNA target sequence
1760:freq0TTG	only on mRNA target sequence
1788:freq0CAG	only on mRNA target sequence
1730:freq00GA	only on mRNA target sequence
2007:freqCACT	only on mRNA target sequence
1749:freq0AGC	only on mRNA target sequence
1855:freqACTT	only on mRNA target sequence
1981:freqGCAC	only on mRNA target sequence
1763:freq0TGT	only on mRNA target sequence
1772:freq0GAG	only on mRNA target sequence
2015:freqCTTT	only on mRNA target sequence
1776:freq0GTG	only on mRNA target sequence
1769:freq0TCC	only on mRNA target sequence
10:length_of_3UTR	self
11:positioning_away_from_the_center_of_long_utrs	sites residing near the two ends of long UTRs generally were more effective than those near the center, this effect was
21:occurrences_of_t_extend	upstream and downstream extend 30 bps of mRNA interaction
26:freq00TA	upstream and downstream extend 30 bps of mRNA interaction
20:occurrences_of_a_extend	upstream and downstream extend 30 bps of mRNA interaction
23:freq00AT	upstream and downstream extend 30 bps of mRNA interaction
27:freq00TT	upstream and downstream extend 30 bps of mRNA interaction
58:freq0TTA	upstream and downstream extend 30 bps of mRNA interaction
54:freq0TAA	upstream and downstream extend 30 bps of mRNA interaction
55:freq0TAT	upstream and downstream extend 30 bps of mRNA interaction
25:freq00AC	upstream and downstream extend 30 bps of mRNA interaction
43:freq0ATT	upstream and downstream extend 30 bps of mRNA interaction
57:freq0TAC	upstream and downstream extend 30 bps of mRNA interaction
51:freq0ACT	upstream and downstream extend 30 bps of mRNA interaction
59:freq0TTT	upstream and downstream extend 30 bps of mRNA interaction
42:freq0ATA	upstream and downstream extend 30 bps of mRNA interaction
22:freq00AA	upstream and downstream extend 30 bps of mRNA interaction
39:freq0AAT	upstream and downstream extend 30 bps of mRNA interaction
74:freq0GTA	upstream and downstream extend 30 bps of mRNA interaction
90:freq0CTA	upstream and downstream extend 30 bps of mRNA interaction
31:freq00GT	upstream and downstream extend 30 bps of mRNA interaction
186:freqTTTA	upstream and downstream extend 30 bps of mRNA interaction
91:freq0CTT	upstream and downstream extend 30 bps of mRNA interaction
60:freq0TTG	upstream and downstream extend 30 bps of mRNA interaction
63:freq0TGT	upstream and downstream extend 30 bps of mRNA interaction
34:freq00CA	upstream and downstream extend 30 bps of mRNA interaction
187:freqTTTT	upstream and downstream extend 30 bps of mRNA interaction
182:freqTTAA	upstream and downstream extend 30 bps of mRNA interaction
315:freqCTTT	upstream and downstream extend 30 bps of mRNA interaction
171:freqTATT	upstream and downstream extend 30 bps of mRNA interaction
183:freqTTAT	upstream and downstream extend 30 bps of mRNA interaction
35:freq00CT	upstream and downstream extend 30 bps of mRNA interaction
155:freqACTT	upstream and downstream extend 30 bps of mRNA interaction
210:freqTGCA	upstream and downstream extend 30 bps of mRNA interaction
166:freqTAAA	upstream and downstream extend 30 bps of mRNA interaction
87:freq0CAT	upstream and downstream extend 30 bps of mRNA interaction
56:freq0TAG	upstream and downstream extend 30 bps of mRNA interaction
86:freq0CAA	upstream and downstream extend 30 bps of mRNA interaction
28:freq00TG	upstream and downstream extend 30 bps of mRNA interaction
123:freqATTT	upstream and downstream extend 30 bps of mRNA interaction
38:freq0AAA	upstream and downstream extend 30 bps of mRNA interaction
75:freq0GTT	upstream and downstream extend 30 bps of mRNA interaction
41:freq0AAC	upstream and downstream extend 30 bps of mRNA interaction
202:freqTGTA	upstream and downstream extend 30 bps of mRNA interaction
50:freq0ACA	upstream and downstream extend 30 bps of mRNA interaction
44:freq0ATG	upstream and downstream extend 30 bps of mRNA interaction
307:freqCACT	upstream and downstream extend 30 bps of mRNA interaction
179:freqTACT	upstream and downstream extend 30 bps of mRNA interaction
106:freqAATA	upstream and downstream extend 30 bps of mRNA interaction
122:freqATTA	upstream and downstream extend 30 bps of mRNA interaction
185:freqTTAC	upstream and downstream extend 30 bps of mRNA interaction
170:freqTATA	upstream and downstream extend 30 bps of mRNA interaction
191:freqTTGT	upstream and downstream extend 30 bps of mRNA interaction
299:freqCATT	upstream and downstream extend 30 bps of mRNA interaction
118:freqATAA	upstream and downstream extend 30 bps of mRNA interaction
119:freqATAT	upstream and downstream extend 30 bps of mRNA interaction
167:freqTAAT	upstream and downstream extend 30 bps of mRNA interaction
281:freqGCAC	upstream and downstream extend 30 bps of mRNA interaction
65:freq0TGC	upstream and downstream extend 30 bps of mRNA interaction
82:freq0GCA	upstream and downstream extend 30 bps of mRNA interaction
154:freqACTA	upstream and downstream extend 30 bps of mRNA interaction
47:freq0AGT	upstream and downstream extend 30 bps of mRNA interaction
107:freqAATT	upstream and downstream extend 30 bps of mRNA interaction
169:freqTAAC	upstream and downstream extend 30 bps of mRNA interaction
188:freqTTTG	upstream and downstream extend 30 bps of mRNA interaction
67:freq0TCT	upstream and downstream extend 30 bps of mRNA interaction
127:freqATGT	upstream and downstream extend 30 bps of mRNA interaction
89:freq0CAC	upstream and downstream extend 30 bps of mRNA interaction
181:freqTACC	upstream and downstream extend 30 bps of mRNA interaction
66:freq0TCA	upstream and downstream extend 30 bps of mRNA interaction
103:freqAAAT	upstream and downstream extend 30 bps of mRNA interaction
61:freq0TTC	upstream and downstream extend 30 bps of mRNA interaction
314:freqCTTA	upstream and downstream extend 30 bps of mRNA interaction
203:freqTGTT	upstream and downstream extend 30 bps of mRNA interaction
1076:freq0TAG	full mature miRNA sequence
1051:freq00GT	full mature miRNA sequence
1268:freqGTAG	full mature miRNA sequence
1046:freq00TA	full mature miRNA sequence
1211:freqTTGT	full mature miRNA sequence
1099:freq0GGT	full mature miRNA sequence
1286:freqGGTA	full mature miRNA sequence
1041:occurrences_of_t_miRNA	full mature miRNA sequence
1249:freqTCCC	full mature miRNA sequence
1089:freq0TCC	full mature miRNA sequence
1163:freqAGGT	full mature miRNA sequence
1094:freq0GTA	full mature miRNA sequence
1195:freqTAGT	full mature miRNA sequence
1120:freq0CCG	full mature miRNA sequence
1067:freq0AGT	full mature miRNA sequence
1230:freqTGCA	full mature miRNA sequence
1121:freq0CCC	full mature miRNA sequence
1376:freqCCCG	full mature miRNA sequence
1080:freq0TTG	full mature miRNA sequence
1196:freqTAGG	full mature miRNA sequence
1375:freqCCCT	full mature miRNA sequence
1370:freqCCGA	full mature miRNA sequence
1272:freqGTTG	full mature miRNA sequence
1103:freq0GCT	full mature miRNA sequence
1301:freqGCAC	full mature miRNA sequence
1083:freq0TGT	full mature miRNA sequence
1102:freq0GCA	full mature miRNA sequence
1114:freq0CGA	full mature miRNA sequence
1277:freqGTGC	full mature miRNA sequence
1281:freqGTCC	full mature miRNA sequence
1124:freqAAAG	full mature miRNA sequence
1144:freqATTG	full mature miRNA sequence
1056:freq00CG	full mature miRNA sequence
1231:freqTGCT	full mature miRNA sequence
1287:freqGGTT	full mature miRNA sequence
1140:freqATAG	full mature miRNA sequence
1345:freqCTCC	full mature miRNA sequence
1248:freqTCCG	full mature miRNA sequence
371:freq00GT	miRNA precursor
415:freq0GTT	miRNA precursor
419:freq0GGT	miRNA precursor
408:freq0TCG	miRNA precursor
430:freq0CTA	miRNA precursor
607:freqGGTT	miRNA precursor
696:freqCCCG	miRNA precursor
653:freqCTAC	miRNA precursor
483:freqAGGT	miRNA precursor
588:freqGTAG	miRNA precursor
396:freq0TAG	miRNA precursor
515:freqTAGT	miRNA precursor
564:freqTCGG	miRNA precursor
543:freqTGTT	miRNA precursor
366:freq00TA	miRNA precursor
376:freq00CG	miRNA precursor
440:freq0CCG	miRNA precursor
592:freqGTTG	miRNA precursor
359:occurrences_of_g_precursor	miRNA precursor
612:freqGGGG	miRNA precursor
436:freq0CGG	miRNA precursor
606:freqGGTA	miRNA precursor
420:freq0GGG	miRNA precursor
361:occurrences_of_t_precursor	miRNA precursor
531:freqTTGT	miRNA precursor
591:freqGTTT	miRNA precursor
686:freqCCTA	miRNA precursor
692:freqCCGG	miRNA precursor
395:freq0TAT	miRNA precursor
516:freqTAGG	miRNA precursor
551:freqTGCT	miRNA precursor
676:freqCGGG	miRNA precursor
637:freqCAAC	miRNA precursor
611:freqGGGT	miRNA precursor
367:freq00TT	miRNA precursor
372:freq00GG	miRNA precursor
400:freq0TTG	miRNA precursor
457:freqAACC	miRNA precursor
414:freq0GTA	miRNA precursor
574:freqGATA	miRNA precursor
690:freqCCGA	miRNA precursor
569:freqTCCC	miRNA precursor
411:freq0GAT	miRNA precursor
613:freqGGGC	miRNA precursor
664:freqCTCG	miRNA precursor
631:freqGCCT	miRNA precursor
403:freq0TGT	miRNA precursor
387:freq0AGT	miRNA precursor
505:freqACCC	miRNA precursor
518:freqTACA	miRNA precursor
434:freq0CGA	miRNA precursor
496:freqACTG	miRNA precursor
675:freqCGGT	miRNA precursor
391:freq0ACT	miRNA precursor
558:freqTCTA	miRNA precursor
441:freq0CCC	miRNA precursor
479:freqAGTT	miRNA precursor
597:freqGTGC	miRNA precursor
409:freq0TCC	miRNA precursor
563:freqTCGT	miRNA precursor
495:freqACTT	miRNA precursor
405:freq0TGC	miRNA precursor
533:freqTTGC	miRNA precursor
509:freqTAAC	miRNA precursor
401:freq0TTC	miRNA precursor
416:freq0GTG	miRNA precursor
397:freq0TAC	miRNA precursor
375:freq00CT	miRNA precursor
697:freqCCCC	miRNA precursor
595:freqGTGT	miRNA precursor
517:freqTAGC	miRNA precursor
472:freqATCG	miRNA precursor
368:freq00TG	miRNA precursor
621:freqGCAC	miRNA precursor
601:freqGTCC	miRNA precursor
548:freqTGGG	miRNA precursor
577:freqGATC	miRNA precursor
512:freqTATG	miRNA precursor
594:freqGTGA	miRNA precursor
651:freqCTAT	miRNA precursor
536:freqTTCG	miRNA precursor
647:freqCACT	miRNA precursor
382:freq0ATA	miRNA precursor
394:freq0TAA	miRNA precursor
568:freqTCCG	miRNA precursor
529:freqTTTC	miRNA precursor
475:freqAGAT	miRNA precursor
689:freqCCTC	miRNA precursor
458:freqATAA	miRNA precursor
537:freqTTCC	miRNA precursor
519:freqTACT	miRNA precursor
511:freqTATT	miRNA precursor
460:freqATAG	miRNA precursor
616:freqGGCG	miRNA precursor
532:freqTTGG	miRNA precursor
650:freqCTAA	miRNA precursor
544:freqTGTG	miRNA precursor
609:freqGGTC	miRNA precursor
804:freqATTG	miRNA seed region 1-116
700:occurrences_of_a_seed_region	miRNA seed region 1-12
701:occurrences_of_t_seed_region	miRNA seed region 1-13
823:freqAGGT	miRNA seed region 1-135
704:freq00AG	miRNA seed region 1-16
855:freqTAGT	miRNA seed region 1-167
706:freq00TA	miRNA seed region 1-18
873:freqTTGC	miRNA seed region 1-185
880:freqTGAG	miRNA seed region 1-192
890:freqTGCA	miRNA seed region 1-202
891:freqTGCT	miRNA seed region 1-203
928:freqGTAG	miRNA seed region 1-240
937:freqGTGC	miRNA seed region 1-249
713:freq00GC	miRNA seed region 1-25
946:freqGGTA	miRNA seed region 1-258
714:freq00CA	miRNA seed region 1-26
715:freq00CT	miRNA seed region 1-27
961:freqGCAC	miRNA seed region 1-273
987:freqCACT	miRNA seed region 1-299
727:freq0AGT	miRNA seed region 1-39
729:freq0AGC	miRNA seed region 1-41
736:freq0TAG	miRNA seed region 1-48
745:freq0TGC	miRNA seed region 1-57
754:freq0GTA	miRNA seed region 1-66
762:freq0GCA	miRNA seed region 1-74
763:freq0GCT	miRNA seed region 1-75
784:freqAAAG	miRNA seed region 1-96
