# Supplementary material for: Genome-scale MicroRNA target prediction through clustering with Dirichlet process mixture model
Source: BMC Genomics. 2018 Sep 24;19(Suppl 7):658. doi: 10.1186/s12864-018-5029-7 (PMC6157162; doi:10.1186/s12864-018-5029-7)
Supplement: Supplementary file 2 — (Sheet 1) Top 30 selected features; (Sheet 2) Performance comparison; (Sheet 3) Sensitivity Comparison. (XLS 45 kb) [file 12864_2018_5029_MOESM2_ESM.xls]

## Sheet: Seleted features
Rank	Feature (with index)	AUC
1	15: Alignment score	0.79
2	2058: Open degree in target structure	0.69
3	1381: count of T in miRNA binding site	0.68
4	1721: Count of T in mRNA target sequence	0.67
5	1720: Count of A in mRNA target sequence	0.66
6	1379: Count of G the binding site	0.64
7	1391: Count of GT in miRNA binding site	0.64
8	1718: Count of C in mRNA target	0.63
9	11: positionning away from the center of long UTRs	0.62
10	17: number of palindromes on mRNA	0.62
11	371: Count of GT in miRNA precursor	0.62
12	1380: Count of A in miRNA binding site	0.61
13	21: Count of T in upstream and downstream extended 30 bps of mRNA interaction site on mRNA	0.61
14	3: Binding sites in p1, p9, p10	0.61
15	1378: Count of C in miRNA binding site	0.61
16	415: Count of GTT in miRNA precursor	0.61
17	1734: Count of CA in on mRNA target sequence	0.61
18	1388: Count of TG in miRNA binding site	0.61
19	26: Count of TA in upstream and downstream extend 30 bps of mRNA interaction	0.61
20	1723: Count of AT in mRNA target sequence	0.6
21	1726: Count of TA on mRNA target sequence	0.6
22	1725: Count of AC on mRNA target sequence	0.6
23	1735: Count of CT on mRNA target sequence	0.6
24	419: Count of GGT on miRNA precursor	0.6
25	1384: Count of AG on miRNA binding site	0.6
26	1386: Count of TA on miRNA binding site	0.6
27	1393: Count of GC on miRNA binding site	0.6
28	408: Count of TCG on miRNA precursor	0.59
29	1727: Count of TT on mRNA target sequence	0.59
30	430: Count of CTA on miRNA precursor	0.59

## Sheet: Performance comparison
Performance Comparison of DPGMM and Other State-of-the-art Tools based on 550 miRNAs and 7,529 Genes
	Statistics
Tools	Total	Average count of
	Interactions	target per miR NA	miRNA regulators per mRNA
DPGMM	22215	49.3	3.6
miRDB	201896	222.6	30.2
TargetScan	1205891	1340	170
MicroT	1445670	1723.1	213.2
MicroT-CDS	1565906	1866.4	223.2

## Sheet: Sensitivity Comparison
Sensitivity Comparison of DPGMM and Other State-of-the-art Tools based on 37,539 Test Set Interactions
Tools		Number of predicted interactions		Sensitivity
DPGMM		22215		0.5917
miRDB		8014		0.2134
TargetScan		1029		0.027
MicroT		7591		0.2022
MicroT-CDS		9337		0.2487
